# Supplementary material for: Making cigarette taxes more effective in Mozambique: A simulation analysis using the Tobacco Excise Tax Simulation Model (TETSiM)
Source: PLoS One. 2026 Feb 2;21(2):e0341079. doi: 10.1371/journal.pone.0341079 (PMC12863564; doi:10.1371/journal.pone.0341079)
Supplement: S1 Model. — (XLSX) [file pone.0341079.s003.xlsx]

## Sheet: Inputs
TETSiM Model for Mozambique: Inputs-specific tax case
Update Date:16.01.2023 By Vanessa
Aggregate numbers	Values	Notes
Total consumption (million packs)	107.363	Includes 5% of declared amount to account for illicit trade
Total population 2022 (million)	31.6161	INE
Adult Population (15+) in millions (2022)	17.4043	UN
% of adult population to adult popultion	0.55049
% of youth (aged 13-15) population to total popultion	0.074	https://population.un.org/wpp/Download/Standard/Interpolated/
Smoking prevalence (%) total	0.098	2020 estimate		age standardized prev curent cigarette smoking for adults agrd 15 and above
Smoking prevalence (%) youth (13-15 years)	0.149	GYTS	https://untobaccocontrol.org/impldb/wp-content/uploads/mozambique_2018_annex-1_WHO_report_on_the_global_tobacco_epidemic_2017.pdf
Per capita GDP in 2022 (MZN)	35455.4	https://data.worldbank.org/indicator/NY.GDP.PCAP.PP.CD?locations=MZ
Percentage of the decrease in consumption due to lower smoking prevalence	0.5	IARC	page 328
Percentage of people saved from premature death by quitting/not starting	0.25	IARC	page 328
Time series data	2023	2024	2025	2026	2027	2028
Inflation rate	0.043	0.047	0.055	0.055	0.055	0.055	IMF
Real GDP per capita growth rate	0.035	0.025	0.025	0.015	0.106	0.096
Real GDP growth rate	0.06	0.05	0.05	0.04	0.131	0.121	IMF	April 2024 IMF update
Population growth rate	0.025	0.025	0.025	0.025	0.025	0.025	INE
CPI (calculated)	1	1.047	1.10458	1.16534	1.22943	1.29705
Sum GDP growth and inflation	0.078	0.072	0.08	0.07	0.161	0.151
Base scenario (2023)	Imported	Popular	Economic	Illicit
Market share (percentage of total)	0.02	0.51	0.42	0.05
CIF value/Ex-factory value/NOT (MZN per pack)	85.999	42.28	22.26	16
Retail price (MZN per pack)	155	68	40	20
Import duty (percentage of CIF value)	0.25	0	0	0
Import duty (MZN)	21.4997	0	0	0
Other tax (percentage of CIF value)	0	0	0	0
Excise tax: Ad valorem (percentage of CIF plus any other import taxes)	0	0	0	0
Ad valorem value per pack in MZN	0	0	0	0
Excise tax (specific) (MZN per pack)	10	10	10	0
VAT/IVA (percentage of CIF plus all taxes and levies)	0.16	0.16	0.16	0
VAT/IVA (MZN)	21.3798	9.37952	5.51776	0
Retail mark-up (%)	0.15	0.15	0.1	0.25
Retail mark-up (MZN)	0	6.342	2.226	4
Profit to importer (MZN)	16.1248	0	0	0
Income elasticity of demand	0.3	0.4	0.5	-0.5
Price elasticity of demand	-0.5	-0.6	-0.7	-0.7
Cross-price elasticity of demand (relative to higher price product in same grouping)		0.05	0.1	0.1
Scenario for year 1 (2024)	Imported	Popular	Economic	Illicit
CIF value/Ex-factory value/NOT (percentage change) incl. retail mark-up	0.047	0.047	0.047	0.047
Import duty (percentage of CIF value)	0.25	0	0	0
Other tax (percentage of CIF value)	0	0	0	0
Excise tax: Ad valorem (percentage of CIF plus any other import taxes)	0	0	0	0
Excise tax (specific) (MZN per pack)	10.4	10.4	10.4	0
VAT/IVA (percentage of CIF plus all taxes and levies)	0.16	0.16	0.16	0
Profit to importer/wholesaler/retailer	0.047	0.047	0.047	0.047
	0.04
Scenario for year 2 (2025)	Imported	Popular	Economic	Illicit
CIF value/Ex-factory value/NOT (percentage change) incl. retail mark-up	0.055	0.055	0.055	0.055
Import duty (percentage of CIF value)	0.25	0	0	0
Other tax (percentage of CIF value)	0	0	0	0
Excise tax: Ad valorem (percentage of CIF plus any other import taxes)	0	0	0	0
Excise tax (specific) (MZN per pack)	10.8	10.8	10.8	0
VAT/IVA (percentage of CIF plus all taxes and levies)	0.16	0.16	0.16	0
Profit to importer/wholesaler/retailer	0.055	0.055	0.055	0.055
	0.0384615
Scenario for year 3 (2026)	Imported	Popular	Economic	Illicit
CIF value/Ex-factory value/NOT (percentage change) incl. retail mark-up	0.055	0.055	0.055	0.055
Import duty (percentage of CIF value)	0.25	0	0	0
Other tax (percentage of CIF value)	0	0	0	0
Excise tax: Ad valorem (percentage of CIF plus any other import taxes)	0	0	0	0
Excise tax (specific) (MZN per pack)	11.232	11.232	11.232	0
VAT/IVA (percentage of CIF plus all taxes and levies)	0.16	0.16	0.16	0
Profit to importer/wholesaler/retailer	0.055	0.055	0.055	0.055
	0.04
Scenario for year 4 (2027)	Imported	Popular	Economic	Illicit
CIF value/Ex-factory value/NOT (percentage change) incl. retail mark-up	0.055	0.055	0.055	0.055
Import duty (percentage of CIF value)	0.25	0	0	0
Other tax (percentage of CIF value)	0	0	0	0
Excise tax: Ad valorem (percentage of CIF plus any other import taxes)	0	0	0	0
Excise tax (specific) (MZN per pack)	11.6813	11.6813	11.6813	0
VAT/IVA (percentage of CIF plus all taxes and levies)	0.16	0.16	0.16	0
Profit to importer/wholesaler/retailer	0.055	0.055	0.055	0.055
Scenario for year 5 (2028)	Imported	Popular	Economic	Illicit
CIF value/Ex-factory value/NOT (percentage change) incl. retail mark-up	0.055	0.055	0.055	0.055
Import duty (percentage of CIF value)	0.25	0	0	0
Other tax (percentage of CIF value)	0	0	0	0
Excise tax: Ad valorem (percentage of CIF plus any other import taxes)	0	0	0	0
Excise tax (specific) (MZN per pack)	12.1485	12.1485	12.1485	0
VAT/IVA (percentage of CIF plus all taxes and levies)	0.16	0.16	0.16	0
Profit to importer/wholesaler/retailer	0.055	0.055	0.055	0.055

## Sheet: Outputs
TETSiM model for Mozambique: Outputs: Inputs-specific tax case
DECOMPOSITION OF THE RETAIL PRICE
Baseline scenario (year 0, 2023) (nominal values)	Imported	Popular	Economic	Illicit			Baseline scenario (year 0, 2023) (inflation adjusted values)	Imported	Popular	Economic	Illicit
CIF value/Ex-factory value/ NOT excl. retail mark-up	85.999	42.28	22.26	16			CIF value/Ex-factory value/ NOT excl. retail mark-up	85.999	42.28	22.26	16
Import duty	21.4997	0	0	0			Import duty	21.4997	0	0	0
Other tax	0	0	0	0			Other tax	0	0	0	0
Excise tax: Ad valorem (percentage of CIF plus any other import taxes)	0	0	0	0			Excise tax: Ad valorem (percentage of CIF plus any other import taxes)	0	0	0	0
Excise tax (specific) (MZN per pack)	10	10	10	0			Excise tax (specific) (MZN per pack)	10	10	10	0
VAT/ IVA	21.3798	9.37952	5.51776	0			VAT	21.3798	9.37952	5.51776	0
Profit to importer (MZN)/ Retail mark-up	16.1248	6.342	2.226	4			Profit to importer (MZN)/ Retail mark-up	16.1248	6.342	2.226	4
Retail price	155	68	40	20			Retail price	155	68	40	20
							Tax share: excise tax	0.0645161	0.147059	0.25	0
Quantity (million packs)	2.14725	54.7549	45.0922	5.36813			Tax share: total tax	0.341158	0.284993	0.387944	0
Excise tax burden	0.0645161	0.147059	0.25	0
Total tax burden	0.341158	0.284993	0.387944	0
			0
After the tax change (year 1, 2024) (nominal values)	Imported	Popular	Economic	Illicit			After the tax change (year 1, 2024) (inflation adjusted values)	Imported	Popular	Economic	Illicit
CIF value/Ex-factory value/ NOT excl. retail mark-up	90.041	44.2672	23.3062	16.752			CIF value/Ex-factory value/ NOT excl. retail mark-up	85.999	42.28	22.26	16
Import duty	22.5102	0	0	0			Import duty	21.4997	0	0	0
Other tax	0	0	0	0			Other tax	0	0	0	0
Excise tax: Ad valorem (percentage of CIF plus any other import taxes)	0	0	0	0			Excise tax: Ad valorem (percentage of CIF plus any other import taxes)	0	0	0	0
Excise tax (specific) (MZN per pack)	10.4	10.4	10.4	0			Excise tax (specific) (MZN per pack)	9.93314	9.93314	9.93314	0
VAT	22.3734	9.80916	5.76589	0			VAT	21.3691	9.36882	5.50706	0
Profit to importer (MZN)/ Retail mark-up	16.8827	6.64007	2.33062	4.188			Profit to importer (MZN)/ Retail mark-up	16.1248	6.342	2.226	4
Retail price	162.207	71.1164	41.8027	20.94			Retail price	154.926	67.924	39.9262	20
							Tax share: excise tax	0.0641155	0.146239	0.248788	0
Quantity (million packs)	2.21797	56.723	46.8578	5.43355			Tax share: total tax	0.340821	0.28417	0.386719	0
Substitution effects (gains)		-0.00135843	-0.00524239	-0.00100335			Change in real price (%)	-0.000478854	-0.00111816	-0.00184487	0
Substitution effects (loss)	0.00135843	0.00524239	0.00100335	0
Quantity accounting for substitution effects (million packs)	2.21933	56.7269	46.8536	5.43255			Change in excise tax (%)	-0.00668577	-0.00668577	-0.00668577
Annual change in consumption	0.0720778	1.97206	1.76134	0.0644207
Pop-attributable change in quantity	0.0536813	1.36887	1.12731	0.134203
Price-attributable change in quantity	0.00229214	0.0556365	0.0703818	-0.00268089
Income-attributable change in quantity	0.0161044	0.547549	0.563653	-0.0671016
Excise tax burden	0.0641155	0.146239	0.248788	0			Amount of price change (MZN)	-0.0742224	-0.0760349	-0.0737949	0
Total tax burden	0.340821	0.28417	0.386719	0			Amount of tax change (MZN)	-0.0775549	-0.0775549	-0.0775549
After the tax change (year 2, 2025) (nominal values)	Imported	Popular	Economic	Illicit			After the tax change (year 2, 2025) (inflation adjusted values)	Imported	Popular	Economic	Illicit
CIF value/Ex-factory value/ NOT excl. retail mark-up	94.9932	46.7019	24.5881	17.6734			CIF value/Ex-factory value/ NOT excl. retail mark-up	85.999	42.28	22.26	16
Import duty	23.7483	0	0	0			Import duty	21.4997	0	0	0
Other tax	0	0	0				Other tax	0	0	0	0
Excise tax: Ad valorem (percentage of CIF plus any other import taxes)	0	0	0				Excise tax: Ad valorem (percentage of CIF plus any other import taxes)	0	0	0	0
Excise tax (specific) (MZN per pack)	10.8	10.8	10.8	0			Excise tax (specific) (MZN per pack)	9.77743	9.77743	9.77743	0
VAT	23.5764	10.3211	6.0555	0			VAT	21.3442	9.34391	5.48215	0
Profit to importer (MZN)/ Retail mark-up	17.8112	7.00528	2.45881	4.41834			Profit to importer (MZN)/ Retail mark-up	16.1248	6.342	2.226	4
Retail price	170.929	74.8283	43.9024	22.0917			Retail price	154.745	67.7433	39.7456	20
							Tax share: excise tax	0.0631841	0.14433	0.246	0
Quantity (million packs)	2.29321	58.8205	48.7798	5.49875			Tax share: total tax	0.340052	0.282262	0.383931	0
Substitution effects (gains)		-0.00343096	-0.0129892	-0.00249331			Change in real price	-0.00116591	-0.00265928	-0.00452407	0
Substitution effects (loss)	0.00343096	0.0129892	0.00249331	0
Quantity accounting for substitution effects (million packs)	2.29664	58.83	48.7693	5.49626			Change in excise tax (%)	-0.0156763	-0.0156763	-0.0156763
Annual change in consumption	0.0773125	2.10308	1.91574	0.0637158
Pop-attributable change in quantity	0.0554832	1.41817	1.17134	0.135814
Price-attributable change in quantity	0.0051843	0.117642	0.158729	-0.00419099
Income-attributable change in quantity	0.016645	0.567269	0.58567	-0.0679068
Excise tax burden	0.0631841	0.14433	0.246	0			Amount of price change (MZN)	-0.180629	-0.180629	-0.180629	0
Total tax burden	0.340052	0.282262	0.383931	0			Amount of tax change (MZN)	-0.180629	-0.180629	-0.180629
After the tax change (year 3, 2026) (nominal values)	Imported	Popular	Economic	Illicit			After the tax change (year 3, 2026) (inflation adjusted values)	Imported	Popular	Economic	Illicit
CIF value/Ex-factory value/ NOT excl. retail mark-up	100.218	49.2705	25.9404	18.6454			CIF value/Ex-factory value/ NOT excl. retail mark-up	85.999	42.28	22.26	16
Import duty	25.0545	0	0	0			Import duty	21.4997	0	0	0
Other tax	0	0	0	0			Other tax	0	0	0	0
Excise tax: Ad valorem (percentage of CIF plus any other import taxes)	0	0	0	0			Excise tax: Ad valorem (percentage of CIF plus any other import taxes)	0	0	0	0
Excise tax (specific) (MZN per pack)	11.232	11.232	11.232	0			Excise tax (specific) (MZN per pack)	9.63841	9.63841	9.63841	0
VAT	24.8472	10.8629	6.36263	0			VAT	21.3219	9.32167	5.45991	0
Profit to importer (MZN)/ Retail mark-up	18.7908	7.39057	2.59404	4.66135			Profit to importer (MZN)/ Retail mark-up	16.1248	6.342	2.226	4
Retail price	180.142	78.7559	46.1291	23.3067			Retail price	154.584	67.5821	39.5843	20
							Tax share: excise tax	0.0623507	0.142618	0.243491	0
Quantity (million packs)	2.36588	60.7494	50.507	5.59142			Tax share: total tax	0.339363	0.280549	0.381422	0
Substitution effects (gains)		0.00316696	0.0120372	0.00227319			Change in real price	-0.00104209	-0.00238043	-0.00405726	0
Substitution effects (loss)	-0.00316696	-0.0120372	0.00227319	0
Quantity accounting for substitution effects (million packs)	2.36272	60.7405	50.5213	5.59369			Change in excise tax (%)	-0.014218	-0.014218	-0.014218
Annual change in consumption	0.0660753	1.91049	1.75199	0.0974272
Pop-attributable change in quantity	0.057416	1.47075	1.21923	0.137407
Price-attributable change in quantity	-0.00197288	0.0752984	0.153846	0.00197335
Income-attributable change in quantity	0.0106322	0.364443	0.37891	-0.0419527
Excise tax burden	0.0623507	0.142618	0.243491	0			Amount of price change (MZN)	-0.161258	-0.161258	-0.161258	0
Total tax burden	0.339363	0.280549	0.381422	0			Amount of tax change (MZN)	-0.161258	-0.161258	-0.161258
After the tax change (year 4, 2027) (nominal values)	Imported	Popular	Economic	Illicit			After the tax change (year 4, 2027) (inflation adjusted values)	Imported	Popular	Economic	Illicit
CIF value/Ex-factory value/ NOT excl. retail mark-up	105.73	51.9803	27.3671	19.6709			CIF value/Ex-factory value/ NOT excl. retail mark-up	85.999	42.28	22.26	16
Import duty	26.4325	0	0	0			Import duty	21.4997	0	0	0
Other tax	0	0	0	0			Other tax	0	0	0	0
Excise tax: Ad valorem (percentage of CIF plus any other import taxes)	0	0	0	0			Excise tax: Ad valorem (percentage of CIF plus any other import taxes)	0	0	0	0
Excise tax (specific) (MZN per pack)	11.6813	11.6813	11.6813	0			Excise tax (specific) (MZN per pack)	9.50137	9.50137	9.50137	0
VAT	26.1869	11.4334	6.68562	0			VAT	21.3	9.29974	5.43798	0
Profit to importer (MZN)/ Retail mark-up	19.8243	7.79705	2.73671	4.91772			Profit to importer (MZN)/ Retail mark-up	16.1248	6.342	2.226	4
Retail price	189.855	82.892	48.4707	24.5886			Retail price	154.425	67.4231	39.4254	20
							Tax share: excise tax	0.0615275	0.140922	0.240997	0
Quantity (million packs)	2.50008	64.9906	54.6827	5.42965			Tax share: total tax	0.338683	0.278853	0.378928	0
Substitution effects (gains)		0.00334335	0.0128775	0.00218486			Change in real price	-0.00102834	-0.00235218	-0.00401587	0
Substitution effects (loss)	-0.00334335	-0.0128775	-0.00218486	0
Quantity accounting for substitution effects (million packs)	2.49674	64.981	54.6934	5.43184			Change in excise tax (%)	-0.014218	-0.014218	-0.014218
Annual change in consumption	0.134023	4.24053	4.17211	-0.16185
Pop-attributable change in quantity	0.0590679	1.51851	1.26303	0.139842
Price-attributable change in quantity	-0.000179189	0.146616	0.231445	-0.00522677
Income-attributable change in quantity	0.0751344	2.5754	2.67763	-0.296466
Excise tax burden	0.0615275	0.140922	0.240997	0			Amount of price change (MZN)	-0.158965	-0.158965	-0.158965	0
Total tax burden	0.338683	0.278853	0.378928	0			Amount of tax change (MZN)	-0.158965	-0.158965	-0.158965
After the tax change (year 5, 2028) (nominal values)	Imported	Popular	Economic	Illicit			After the tax change (year 5, 2028) (inflation adjusted values)	Imported	Popular	Economic	Illicit
CIF value/Ex-factory value/ NOT excl. retail mark-up	111.545	54.8392	28.8723	20.7528			CIF value/Ex-factory value/ NOT excl. retail mark-up	85.999	42.28	22.26	16
Import duty	27.8862	0	0	0			Import duty	21.4997	0	0	0
Other tax	0	0	0	0			Other tax	0	0	0	0
Excise tax: Ad valorem (percentage of CIF plus any other import taxes)	0	0	0	0			Excise tax: Ad valorem (percentage of CIF plus any other import taxes)	0	0	0	0
Excise tax (specific) (MZN per pack)	12.1485	12.1485	12.1485	0			Excise tax (specific) (MZN per pack)	9.36628	9.36628	9.36628	0
VAT	27.5991	12.0342	7.02529	0				21.2784	9.27813	5.41637	0
Profit to importer (MZN)/ Retail mark-up	20.9147	8.22589	2.88723	5.1882			Profit to importer (MZN)/ Retail mark-up	16.1248	6.342	2.226	4
Retail price	200.094	87.2479	50.9334	25.941			Retail price	154.268	67.2664	39.2686	20
		0.04					Tax share: excise tax	0.0607143	0.139242	0.238518	0
Quantity (million packs)	2.6342	69.2598	58.9157	5.30039			Tax share: total tax	0.338011	0.277173	0.376449	0
Substitution effects (gains)		0.00351591	0.0137091	0.00211096			Change in real price	-0.00101477	-0.0023242	-0.00397473	0
Substitution effects (loss)	-0.00351591	-0.0137091	-0.00211096	0
Quantity accounting for substitution effects (million packs)	2.63068	69.2497	58.9273	5.3025			Change in excise tax (%)	-0.014218	-0.014218	-0.014218
Annual change in consumption	0.133943	4.26862	4.23387	-0.12934
Pop-attributable change in quantity	0.0624185	1.62453	1.36734	0.135796
Price-attributable change in quantity	-0.000381372	0.148818	0.24125	-0.00440725
Income-attributable change in quantity	0.0719061	2.49527	2.62528	-0.260728
Excise tax burden	0.0607143	0.139242	0.238518	0			Amount of price change (MZN)	-0.156705	-0.156705	-0.156705	0
Total tax burden	0.338011	0.277173	0.376449	0			Amount of tax change (MZN)	-0.156705	-0.156705	-0.156705
QUANTITY AND REVENUE ANALYSIS
Baseline scenario (2023)	Imported	Popular	Economic	Illicit	Total		Baseline scenario (2023)	Imported	Popular	Economic	Illicit	Total
Nominal values							Inflation-adjusted values
Consumption (million packs)	2.14725	54.7549	45.0922	5.36813	107.363		Consumption (million packs)	2.14725	54.7549	45.0922	5.36813	107.363
Industry-related variables (million MZN)							Industry-related variables (million MZN)
CIF value/Ex-factory value/NOT (million MZN)	184.661	2315.04	1003.75	85.89	3589.34		CIF value/Ex-factory value/NOT (million MZN)	184.661	2315.04	1003.75	85.89	3589.34
Industry margin	34.624	347.255	100.375	21.4725	503.727		Industry margin	34.624	347.255	100.375	21.4725	503.727
Total industry revenue (million MZN)	219.285	2662.29	1104.13	107.363	4093.07		Total industry revenue (million MZN)	219.285	2662.29	1104.13	107.363	4093.07
Revenue variables (million MZN)							Revenue variables (million MZN)
Import duty	46.1653	0	0	0	46.1653		Import duty	46.1653	0	0	0	46.1653
Other tax	0	0	0	0	0		Other tax	0	0	0	0	0
Excise tax: Ad valorem (percentage of CIF plus any other import taxes)	0	0	0	0	0		Excise tax: Ad valorem (percentage of CIF plus any other import taxes)	0	0	0	0	0
Excise tax (specific) (MZN per pack)	21.4725	547.549	450.923	0	1019.94		Excise tax (specific) (MZN per pack)	21.4725	547.549	450.923	0	1019.94
VAT	45.9077	513.574	248.808	0	808.29		VAT	45.9077	513.574	248.808	0	808.29
Total government revenue (million MZN)	113.546	1061.12	699.731	0	1874.4		Total government revenue (million MZN)	113.546	1061.12	699.731	0	1874.4
Total expenditure (million MZN)	332.831	3723.41	1803.86	107.363	5967.47		Total expenditure (million MZN)	332.831	3723.41	1803.86	107.363	5967.47
After the tax change (year 1, 2024) (nominal values)	Imported	Popular	Economic	Illicit	Total		After the tax change (year 1, 2024) (inflation adjusted values)	Imported	Popular	Economic	Illicit	Total
Consumption (million packs)	2.21933	56.7269	46.8536	5.43255	111.232		Consumption (million packs)	2.21933	56.7269	46.8536	5.43255	111.232
Industry-related variables (million MZN)							Industry-related variables (million MZN)
CIF value/Ex-factory value/NOT (million MZN)	199.83	2511.14	1091.98	91.006	3893.96		CIF value/Ex-factory value/NOT (million MZN)	190.86	2398.41	1042.96	86.9207	3719.16
Industry margin	37.4682	376.671	109.198	22.7515	546.089		Industry margin	35.7862	359.762	104.296	21.7302	521.575
Total industry revenue	237.299	2887.81	1201.18	113.758	4440.05		Total industry revenue	226.646	2758.18	1147.26	108.651	4240.73
Revenue variables (million MZN)					0		Revenue variables (million MZN)					0
Import duty	49.9576	0	0	0	49.9576		Import duty	47.715	0	0	0	47.715
Other tax	0	0	0	0	0		Other tax	0	0	0	0	0
Excise tax: Ad valorem (percentage of CIF plus any other import taxes)	0	0	0	0	0		Excise tax: Ad valorem (percentage of CIF plus any other import taxes)	0	0	0	0	0
Excise tax (specific) (MZN per pack)	23.081	589.96	487.277	0	1100.32		Excise tax (specific) (MZN per pack)	22.0449	563.477	465.403	0	1050.92
VAT	49.654	556.443	270.153	0	876.25		VAT	47.425	531.465	258.026	0	836.915
Total government revenue (million MZN)	122.693	1146.4	757.43	0	2026.53		Total government revenue (million MZN)	117.185	1094.94	723.429	0	1935.56
Total expenditure (million MZN)	359.991	4034.21	1958.61	113.758	6466.57		Total expenditure (million MZN)	343.831	3853.12	1870.69	108.651	6176.29
Consumption due to pop growth
After the tax change (year 2, 2025) (nominal values)	Imported	Popular	Economic	Illicit	Total		After the tax change (year 2, 2025) (inflation adjusted values)	Imported	Popular	Economic	Illicit	Total
Consumption (million packs)	2.29664	58.83	48.7693	5.49626	115.392		Consumption (million packs)	2.29664	58.83	48.7693	5.49626	115.392
Industry-related variables (million MZN)							Industry-related variables (million MZN)
CIF value/Ex-factory value/NOT (million MZN)	218.165	2747.47	1199.14	97.1374	4261.92		CIF value/Ex-factory value/NOT (million MZN)	197.509	2487.33	1085.61	87.9402	3858.39
Industry margin	40.906	412.121	119.914	24.2844	597.225		Industry margin	37.0329	373.1	108.561	21.985	540.678
Total industry revenue	259.071	3159.59	1319.06	121.422	4859.14		Total industry revenue	234.542	2860.43	1194.17	109.925	4399.07
Revenue variables (million MZN)							Revenue variables (million MZN)
Import duty	54.5413	0	0	0	54.5413		Import duty	49.3772	0	0	0	49.3772
Other tax	0	0	0	0	0		Other tax	0	0	0	0	0
Excise tax: Ad valorem (percentage of CIF plus any other import taxes)	0	0	0	0	0		Excise tax: Ad valorem (percentage of CIF plus any other import taxes)	0	0	0	0	0
Excise tax (specific) (MZN per pack)	24.8037	635.364	526.709	0	1186.88		Excise tax (specific) (MZN per pack)	22.4552	575.206	476.839	0	1074.5
VAT	54.1466	607.193	295.323	0	956.662		VAT	49.0199	549.702	267.361	0	866.083
Total government revenue (million MZN)	133.492	1242.56	822.031	0	2198.08		Total government revenue (million MZN)	120.852	1124.91	744.199	0	1989.96
Total expenditure (million MZN)	392.563	4402.15	2141.09	121.422	7057.22		Total expenditure (million MZN)	355.394	3985.34	1938.37	109.925	6389.03
After the tax change (year 3, 2026) (nominal values)	Imported	Popular	Economic	Illicit	Total		After the tax change (year 3, 2026) (inflation adjusted values)	Imported	Popular	Economic	Illicit	Total
Consumption (million packs)	2.36272	60.7405	50.5213	5.59369	119.218		Consumption (million packs)	2.36272	60.7405	50.5213	5.59369	119.218
Industry-related variables (million MZN)							Industry-related variables (million MZN)
CIF value/Ex-factory value/NOT (million MZN)	236.786	2992.71	1310.54	104.297	4644.34		CIF value/Ex-factory value/NOT (million MZN)	203.191	2568.11	1124.6	89.499	3985.4
Industry margin	44.3974	448.907	131.054	26.0741	650.433		Industry margin	38.0983	385.216	112.46	22.3748	558.15
Total industry revenue	281.184	3441.62	1441.6	130.371	5294.77		Total industry revenue	241.29	2953.33	1237.07	111.874	4543.55
Revenue variables (million MZN)							Revenue variables (million MZN)
Import duty	59.1966	0	0	0	59.1966		Import duty	50.7978	0	0	0	50.7978
Other tax	0	0	0	0	0		Other tax	0	0	0	0	0
Excise tax: Ad valorem (percentage of CIF plus any other import taxes)	0	0	0	0	0		Excise tax: Ad valorem (percentage of CIF plus any other import taxes)	0	0	0	0	0
Excise tax (specific) (MZN per pack)	26.538	682.237	567.455	0	1276.23		Excise tax (specific) (MZN per pack)	22.7728	585.442	486.945	0	1095.16
VAT	58.7069	659.817	321.449	0	1039.97		VAT	50.3776	566.203	275.842	0	892.422
Total government revenue (million MZN)	144.441	1342.05	888.904	0	2375.4		Total government revenue (million MZN)	123.948	1151.64	762.787	0	2038.38
Total expenditure (million MZN)	425.625	4783.67	2330.5	130.371	7670.17		Total expenditure (million MZN)	365.238	4104.97	1999.85	111.874	6581.93
After the tax change (year 4, 2027) (nominal values)	Imported	Popular	Economic	Illicit	Total		After the tax change (year 4, 2027) (inflation adjusted values)	Imported	Popular	Economic	Illicit	Total
Consumption (million packs)	2.49674	64.981	54.6934	5.43184	127.603		Consumption (million packs)	2.49674	64.981	54.6934	5.43184	127.603
Industry-related variables (million MZN)							Industry-related variables (million MZN)
CIF value/Ex-factory value	263.98	3377.74	1496.8	106.849	5245.37		CIF value/Ex-factory value	214.717	2747.4	1217.48	86.9094	4266.5
Industry margin	49.4962	506.66	149.68	26.7123	732.549		Industry margin	40.2594	412.11	121.748	21.7274	595.844
Total industry revenue	313.476	3884.4	1646.48	133.561	5977.92		Total industry revenue	254.976	3159.51	1339.22	108.637	4862.34
Revenue variables (million MZN)							Revenue variables (million MZN)
Import duty	65.9949	0	0	0	65.9949		Import duty	53.6793	0	0	0	53.6793
Other tax	0	0	0	0	0		Other tax	0	0	0	0	0
Excise tax: Ad valorem (percentage of CIF plus any other import taxes)	0	0	0	0	0		Excise tax: Ad valorem (percentage of CIF plus any other import taxes)	0	0	0	0	0
Excise tax (specific) (MZN per pack)	29.1651	759.062	638.889	0	1427.12		Excise tax (specific) (MZN per pack)	23.7224	617.409	519.663	0	1160.79
VAT	65.3817	742.953	365.659	0	1173.99		VAT	53.1805	604.307	297.422	0	954.909
Total government revenue (million MZN)	160.542	1502.01	1004.55	0	2667.11		Total government revenue (million MZN)	130.582	1221.72	817.084	0	2169.38
Total expenditure (million MZN)	474.018	5386.41	2651.03	133.561	8645.02		Total expenditure (million MZN)	385.559	4381.22	2156.31	108.637	7031.73
After the tax change (year 5, 2028) (nominal values)	Imported	Popular	Economic	Illicit	Total		After the tax change (year 5, 2028) (inflation adjusted values)	Imported	Popular	Economic	Illicit	Total
Consumption (million packs)	2.63068	69.2497	58.9273	5.3025	136.11		Consumption (million packs)	2.63068	69.2497	58.9273	5.3025	136.11
Industry-related variables (million MZN)							Industry-related variables (million MZN)
CIF value/Ex-factory value (MZN)	293.439	3797.6	1701.37	110.042	5902.45		CIF value/Ex-factory value	226.236	2927.88	1311.72	84.84	4550.67
Industry margin	55.0199	569.64	170.137	27.5104	822.307		Industry margin	42.4193	439.181	131.172	21.21	633.983
Total industry revenue	348.459	4367.24	1871.5	137.552	6724.75		Total industry revenue	268.655	3367.06	1442.89	106.05	5184.66
Revenue variables (million MZN)							Revenue variables (million MZN)
Import duty	73.3598	0	0	0	73.3598		Import duty	56.559	0	0	0	56.559
Other tax	0	0	0	0	0		Other tax	0	0	0	0	0
Excise tax: Ad valorem (percentage of CIF plus any other import taxes)	0	0	0	0	0		Excise tax: Ad valorem (percentage of CIF plus any other import taxes)	0	0	0	0	0
Excise tax (specific) (MZN per pack)	31.9589	841.282	715.88	0	1589.12		Excise tax (specific) (MZN per pack)	24.6397	648.612	551.93	0	1225.18
VAT	72.6045	833.363	413.982	0	1319.95		VAT	55.9766	642.507	319.172	0	1017.66
Total government revenue (million MZN)	177.923	1674.64	1129.86	0	2982.43		Total government revenue (million MZN)	137.175	1291.12	871.101	0	2299.4
Total expenditure (million MZN)	526.382	6041.88	3001.37	137.552	9707.18		Total expenditure (million MZN)	405.831	4658.18	2314	106.05	7484.05

## Sheet: Health
TETSiM Model for Mozambique: Population and epidemiological outputs: Inputs-specific tax case
Variables	Baseline (2023)	Year 1 (2024)	Year 2 (2025)	Year 3 (2026)	Year 4 (2027)	Year 5 (2028)
Total population (millions)	31.6161	32.4065	33.2166	34.0471	34.8982	35.7707
Adult population (millions)	17.4043	17.8395	18.2854	18.7426	19.2111	19.6914
Number of smokers without intervention (millions) total	1.70563	1.76575	1.80989	1.84779	1.96252	2.00386
Number of smokers after tax changes (millions) total	1.70563	1.73637	1.76883	1.79816	1.86139	1.92344
Smoking prevalence (percentage)	0.098	0.0973329	0.0967345	0.0959397	0.0968912	0.0976791
Number of smokers by brand (millions)
Imported	0.0341125	0.0346851	0.0352892	0.0357968	0.0368121	0.0377995
MSB	0.869869	0.885534	0.901949	0.916594	0.94859	0.979746
Economy	0.716363	0.730354	0.745285	0.758672	0.789998	0.820575
Illicit	0.0852813	0.085793	0.0862961	0.087061	0.0858014	0.0847799
Number of smokers by brand ('000)
Imported	34.1125	34.6851	35.2892	35.7968	36.8121	37.7995
MSB	869.869	885.534	901.949	916.594	948.59	979.746
Economy	716.363	730.354	745.285	758.672	789.998	820.575
Illicit	85.2813	85.793	86.2961	87.061	85.8014	84.7799
Total legal	1620.34	1650.57	1682.52	1711.06	1775.4	1838.12
