# Supplementary material for: Making cigarette taxes more effective in Mozambique: A simulation analysis using the Tobacco Excise Tax Simulation Model (TETSiM)
Source: PLoS One. 2026 Feb 2;21(2):e0341079. doi: 10.1371/journal.pone.0341079 (PMC12863564; doi:10.1371/journal.pone.0341079)
Supplement: S2 Model. — (XLSX) [file pone.0341079.s004.xlsx]

## Sheet: Inputs
TETSiM Model for Mozambique: Inputs-specific tax case: PERFECT PASSTHROUGH
Update Date: 16.01.2023 by Vanessa Darsamo
Aggregate numbers	Values	Notes
Total consumption (million packs)	107.363	Includes 5% of declared amount to account for illicit trade
Total population 2022 (million)	31.6161	INE
Adult Population (15+) in millions (2022)	17.4043	INE
% of adult population to adult popultion	0.55049
% of youth (aged 13-15) population to total popultion	0.074	https://population.un.org/wpp/Download/Standard/Interpolated/
Smoking prevalence (%) total	0.098	2020 estimate		age standardized prev curent cigarette smoking for adults agrd 15 and above
Smoking prevalence (%) youth (13-15 years)	0.149	GYTS	https://untobaccocontrol.org/impldb/wp-content/uploads/mozambique_2018_annex-1_WHO_report_on_the_global_tobacco_epidemic_2017.pdf
Per capita GDP in 2022 (MZN)	35455.4	https://data.worldbank.org/indicator/NY.GDP.PCAP.PP.CD?locations=MZ
Percentage of the decrease in consumption due to lower smoking prevalence	0.5	IARC	page 328
Percentage of people saved from premature death by quitting/not starting	0.25	IARC	page 328
Time series data	2023	2024	2025	2026	2027	2028
Inflation rate	0.043	0.047	0.055	0.055	0.055	0.055	IMF
Real GDP per capita growth rate	0.035	0.025	0.025	0.015	0.106	0.096
Real GDP growth rate	0.06	0.05	0.05	0.04	0.131	0.121	IMF
Population growth rate	0.025	0.025	0.025	0.025	0.025	0.025	IMF
CPI (calculated)	1	1.047	1.10458	1.16534	1.22943	1.29705
Sum GDP growth and inflation	0.078	0.072	0.08	0.07	0.161	0.151
Base scenario (2023)	Imported	Popular	Economic	Illicit
Market share (percentage of total)	0.02	0.51	0.42	0.05
CIF value/Ex-factory value/NOT (MZN per pack)	85.999	42.28	22.26	16
Retail price (MZN per pack)	155	68	40	20
Import duty (percentage of CIF value)	0.25	0	0	0
Import duty (MZN)	21.4997	0	0	0
Other tax (percentage of CIF value)	0	0	0	0
Excise tax: Ad valorem (percentage of CIF plus any other import taxes)	0	0	0	0
Ad valorem value per pack in MZN	0	0	0	0
Excise tax (specific) (MZN per pack)	10	10	10	0
VAT/IVA (percentage of CIF plus all taxes and levies)	0.16	0.16	0.16	0
VAT/IVA (MZN)	21.3798	9.37952	5.51776	0
Retail mark-up (%)	0.15	0.15	0.1	0.25
Retail mark-up (MZN)	0	6.342	2.226	4
Profit to importer (MZN)	16.1248	0	0	0
Income elasticity of demand	0.3	0.4	0.5	-0.5
Price elasticity of demand	-0.5	-0.6	-0.7	-0.7
Cross-price elasticity of demand (relative to higher price product in same grouping)		0.05	0.1	0.1
Scenario for year 1 (2024)	Imported	Popular	Economic	Illicit
CIF value/Ex-factory value/NOT (percentage change) incl. retail mark-up	0.047	0.047	0.047	0.047
Import duty (percentage of CIF value)	0.25	0	0	0
Other tax (percentage of CIF value)	0	0	0	0
Excise tax: Ad valorem (percentage of CIF plus any other import taxes)	0	0	0	0
Excise tax (specific) (MZN per pack)	13.72	13.72	13.72	0
VAT/IVA (percentage of CIF plus all taxes and levies)	0.16	0.16	0.16	0
Profit to importer/wholesaler/retailer	0.047	0.047	0.047	0.047
Scenario for year 2 (2025)	Imported	Popular	Economic	Illicit
CIF value/Ex-factory value/NOT (percentage change) incl. retail mark-up	0.055	0.055	0.055	0.055
Import duty (percentage of CIF value)	0.25	0	0	0
Other tax (percentage of CIF value)	0	0	0	0
Excise tax: Ad valorem (percentage of CIF plus any other import taxes)	0	0	0	0
Excise tax (specific) (MZN per pack)	18.9336	18.9336	18.9336	0
VAT/IVA (percentage of CIF plus all taxes and levies)	0.16	0.16	0.16	0
Profit to importer/wholesaler/retailer	0.055	0.055	0.055	0.055
Scenario for year 3 (2026)	Imported	Popular	Economic	Illicit
CIF value/Ex-factory value/NOT (percentage change) incl. retail mark-up	0.055	0.055	0.055	0.055
Import duty (percentage of CIF value)	0.25	0	0	0
Other tax (percentage of CIF value)	0	0	0	0
Excise tax: Ad valorem (percentage of CIF plus any other import taxes)	0	0	0	0
Excise tax (specific) (MZN per pack)	25.939	25.939	25.939	0
VAT/IVA (percentage of CIF plus all taxes and levies)	0.16	0.16	0.16	0
Profit to importer/wholesaler/retailer	0.055	0.055	0.055	0.055
Scenario for year 4 (2027)	Imported	Popular	Economic	Illicit
CIF value/Ex-factory value/NOT (percentage change) incl. retail mark-up	0.055	0.055	0.055	0.055
Import duty (percentage of CIF value)	0.25	0	0	0
Other tax (percentage of CIF value)	0	0	0	0
Excise tax: Ad valorem (percentage of CIF plus any other import taxes)	0	0	0	0
Excise tax (specific) (MZN per pack)	37.8969	37.8969	37.8969	0
VAT/IVA (percentage of CIF plus all taxes and levies)	0.16	0.16	0.16	0
Profit to importer/wholesaler/retailer	0.055	0.055	0.055	0.055
Scenario for year 5 (2028)	Imported	Popular	Economic	Illicit
CIF value/Ex-factory value/NOT (percentage change) incl. retail mark-up	0.055	0.055	0.055	0.055
Import duty (percentage of CIF value)	0.25	0	0	0
Other tax (percentage of CIF value)	0	0	0	0
Excise tax: Ad valorem (percentage of CIF plus any other import taxes)	0	0	0	0
Excise tax (specific) (MZN per pack)	54.9884	54.9884	54.9884	0
VAT/IVA (percentage of CIF plus all taxes and levies)	0.16	0.16	0.16	0
Profit to importer/wholesaler/retailer	0.055	0.055	0.055	0.055

## Sheet: Outputs
TETSiM model for Mozambique: Outputs: Inputs-specific tax case
DECOMPOSITION OF THE RETAIL PRICE
Baseline scenario (year 0, 2023) (nominal values)	Imported	Popular	Economic	Illicit			Baseline scenario (year 0, 2023) (inflation adjusted values)	Imported	Popular	Economic	Illicit
CIF value/Ex-factory value/ NOT incl. retail mark-up	85.999	42.28	22.26	16			CIF value/Ex-factory value/ NOT incl. retail mark-up	85.999	42.28	22.26	16
Import duty	21.4997	0	0	0			Import duty	21.4997	0	0	0
Other tax	0	0	0	0			Other tax	0	0	0	0
Excise tax: Ad valorem (percentage of CIF plus any other import taxes)	0	0	0	0			Excise tax: Ad valorem (percentage of CIF plus any other import taxes)	0	0	0	0
Excise tax (specific) (MZN per pack)	10	10	10	0			Excise tax (specific) (MZN per pack)	10	10	10	0
VAT/ IVA	21.3798	9.37952	5.51776	0			VAT	21.3798	9.37952	5.51776	0
Profit to importer (MZN)/ wholesale mark-up	16.1248	6.342	2.226	4			Profit to importer (MZN)/ wholesale mark-up	16.1248	6.342	2.226	4
Retail price	155	68	40	20			Retail price	155	68	40	20
							Tax share: excise tax	0.0645161	0.147059	0.25	0
Quantity (million packs)	2.14725	54.7549	45.0922	5.36813			Tax share: total tax	0.341158	0.284993	0.387944	0
Excise tax burden	0.0645161	0.147059	0.25	0
Total tax burden	0.341158	0.284993	0.387944	0
After the tax change (year 1, 2024) (nominal values)	Imported	Popular	Economic	Illicit			After the tax change (year 1, 2024) (inflation adjusted values)	Imported	Popular	Economic	Illicit
CIF value/Ex-factory value/ NOT incl. retail mark-up	90.041	44.2672	23.3062	16.752			CIF value/Ex-factory value/ NOT incl. retail mark-up	85.999	42.28	22.26	16
Import duty	22.5102	0	0	0			Import duty	21.4997	0	0	0
Other tax	0	0	0	0			Other tax	0	0	0	0
Excise tax: Ad valorem (percentage of CIF plus any other import taxes)	0	0	0	0			Excise tax: Ad valorem (percentage of CIF plus any other import taxes)	0	0	0	0
Excise tax (specific) (MZN per pack)	13.72	13.72	13.72	0			Excise tax (specific) (MZN per pack)	13.1041	13.1041	13.1041	0
VAT	22.9046	10.3404	6.29709	0			VAT	21.8764	9.87618	6.01442	0
Profit to importer (MZN)	16.8827	6.64007	2.33062	4.188			Profit to importer (MZN)	16.1248	6.342	2.226	4
Retail price	166.058	74.9676	45.6539	20.94			Retail price	158.604	71.6023	43.6045	20
							Tax share: excise tax	0.0826215	0.183012	0.300522	0
Quantity (million packs)	2.1921	54.9565	44.0554	5.43355			Tax share: total tax	0.356109	0.320943	0.438453	0
Substitution effects (gains)		0.0631588	0.22736	0.0468524			Change in real price (%)	0.0232522	0.0529748	0.0901131	0
Substitution effects (loss)	-0.0631588	-0.22736	-0.0468524	0
Quantity accounting for substitution effects (million packs)	2.12894	54.7923	44.2359	5.4804			Change in excise tax (%)	0.310411	0.310411	0.310411
Annual change in consumption	-0.0183089	0.037436	-0.856356	0.112276
Pop-attributable change in quantity	0.0536813	1.36887	1.12731	0.134203
Price-attributable change in quantity	-0.0880945	-1.87898	-2.54732	0.0451748
Income-attributable change in quantity	0.0161044	0.547549	0.563653	-0.0671016
Excise tax burden	0.0826215	0.183012	0.300522	0			Amount of price change (MZN)	3.6041	3.60228	3.60452	0
Total tax burden	0.356109	0.320943	0.438453	0			Amount of tax change (MZN)	3.60076	3.60076	3.60076
After the tax change (year 2, 2025) (nominal values)	Imported	Popular	Economic	Illicit			After the tax change (year 2, 2025) (inflation adjusted values)	Imported	Popular	Economic	Illicit
CIF value/Ex-factory value/ NOT incl. retail mark-up	94.9932	46.7019	24.5881	17.6734			CIF value/Ex-factory value/ NOT incl. retail mark-up	85.999	42.28	22.26	16
Import duty	23.7483	0	0	0			Import duty	21.4997	0	0	0
Other tax	0	0	0	0			Other tax	0	0	0	0
Excise tax: Ad valorem (percentage of CIF plus any other import taxes)	0	0	0	0			Excise tax: Ad valorem (percentage of CIF plus any other import taxes)	0	0	0	0
Excise tax (specific) (MZN per pack)	18.9336	18.9336	18.9336	0			Excise tax (specific) (MZN per pack)	17.1409	17.1409	17.1409	0
VAT	24.8778	11.6225	7.35687	0			VAT	22.5223	10.5221	6.66031	0
Profit to importer (MZN)	17.8112	7.00528	2.45881	4.41834			Profit to importer (MZN)	16.1248	6.342	2.226	4
Retail price	180.364	84.2632	53.3373	22.0917			Retail price	163.287	76.285	48.2872	20
							Tax share: excise tax	0.104974	0.224696	0.354978	0
Quantity (million packs)	2.16678	54.6086	42.7461	5.54719			Tax share: total tax	0.374574	0.362627	0.492909	0
Substitution effects (gains)		0.0794417	0.270703	0.0565357			Change in real price (%)	0.0295245	0.0653987	0.10739	0
Substitution effects (loss)	-0.0794417	-0.270703	-0.0565357	0
Quantity accounting for substitution effects (million packs)	2.08734	54.4173	42.9603	5.60373			Change in excise tax (%)	0.308057	0.308057	0.308057
Annual change in consumption	-0.0416041	-0.374967	-1.27558	0.123328
Pop-attributable change in quantity	0.0532235	1.36981	1.1059	0.13701
Price-attributable change in quantity	-0.110795	-2.2927	-2.93443	0.0548231
Income-attributable change in quantity	0.0159671	0.547923	0.552949	-0.068505
Excise tax burden	0.104974	0.224696	0.354978	0			Amount of price change (MZN)	4.6827	4.6827	4.6827	0
Total tax burden	0.374574	0.362627	0.492909	0			Amount of tax change (MZN)	4.6827	4.6827	4.6827
After the tax change (year 3, 2026) (nominal values)	Imported	Popular	Economic	Illicit			After the tax change (year 3, 2026) (inflation adjusted values)	Imported	Popular	Economic	Illicit
CIF value/Ex-factory value/ NOT incl. retail mark-up	100.218	49.2705	25.9404	18.6454			CIF value/Ex-factory value/ NOT incl. retail mark-up	85.999	42.28	22.26	16
Import duty	25.0545	0	0	0			Import duty	21.4997	0	0	0
Other tax	0	0	0	0			Other tax	0	0	0	0
Excise tax: Ad valorem (percentage of CIF plus any other import taxes)	0	0	0	0			Excise tax: Ad valorem (percentage of CIF plus any other import taxes)	0	0	0	0
Excise tax (specific) (MZN per pack)	25.939	25.939	25.939	0			Excise tax (specific) (MZN per pack)	22.2588	22.2588	22.2588	0
VAT	27.2003	13.216	8.71576	0			VAT	23.3412	11.3409	7.47917	0
Profit to importer (MZN)	18.7908	7.39057	2.59404	4.66135			Profit to importer (MZN)	16.1248	6.342	2.226	4
Retail price	197.203	95.8161	63.1892	23.3067			Retail price	169.224	82.2218	54.224	20
							Tax share: excise tax	0.131535	0.270717	0.410498	0
Quantity (million packs)	2.11112	53.6459	40.9077	5.70074			Tax share: total tax	0.396515	0.408648	0.548429	0
Substitution effects (gains)		0.0957814	0.590743	0.12483			Change in real price (%)	0.0363579	0.0778236	0.122947	0
Substitution effects (loss)	-0.0957814	-0.590743	-0.12483	0
Quantity accounting for substitution effects (million packs)	2.01533	53.1509	41.3736	5.82557			Change in excise tax (%)	-0.0592795	-0.630008	-0.870135
Annual change in consumption	-0.0720024	-1.26642	-1.5867	0.221845
Pop-attributable change in quantity	0.0521834	1.36043	1.07401	0.140093
Price-attributable change in quantity	-0.133579	-2.95336	-2.98291	0.12378
Income-attributable change in quantity	0.00939302	0.326504	0.322202	-0.042028
Excise tax burden	0.131535	0.270717	0.410498	0			Amount of price change (MZN)	5.93677	5.93677	5.93677	0
Total tax burden	0.396515	0.408648	0.548429	0			Amount of tax change (MZN)	5.93677	5.93677	5.93677
After the tax change (year 4, 2027) (nominal values)	Imported	Popular	Economic	Illicit			After the tax change (year 4, 2027) (inflation adjusted values)	Imported	Popular	Economic	Illicit
CIF value/Ex-factory value/ NOT incl. retail mark-up	105.73	51.9803	27.3671	19.6709			CIF value/Ex-factory value/ NOT incl. retail mark-up	85.999	42.28	22.26	16
Import duty	26.4325	0	0	0			Import duty	21.4997	0	0	0
Other tax	0	0	0	0			Other tax	0	0	0	0
Excise tax: Ad valorem (percentage of CIF plus any other import taxes)	0	0	0	0			Excise tax: Ad valorem (percentage of CIF plus any other import taxes)	0	0	0	0
Excise tax (specific) (MZN per pack)	37.8969	37.8969	37.8969	0			Excise tax (specific) (MZN per pack)	30.8248	30.8248	30.8248	0
VAT	30.3814	15.6279	10.8801	0			VAT	24.7117	12.7115	8.84972	0
Profit to importer (MZN)	19.8243	7.79705	2.73671	4.91772			Profit to importer (MZN)	16.1248	6.342	2.226	4
Retail price	220.265	113.302	78.8809	24.5886			Retail price	179.16	92.1583	64.1605	20
							Tax share: excise tax	0.172052	0.334477	0.480432	0
Quantity (million packs)	2.07147	53.0348	39.6994	5.65474			Tax share: total tax	0.429986	0.472408	0.618363	0
Substitution effects (gains)		0.151265	0.452429	0.0949252			Change in real price (%)	0.0587182	0.12085	0.183249	0
Substitution effects (loss)	-0.151265	-0.452429	-0.0949252	0
Quantity accounting for substitution effects (million packs)	1.92021	52.7337	40.0569	5.74966			Change in excise tax (%)	0.320618	1.71801	3.12142
Annual change in consumption	-0.0951281	-0.417257	-1.31672	-0.0759098
Pop-attributable change in quantity	0.0503834	1.32877	1.03434	0.145639
Price-attributable change in quantity	-0.209599	-3.99963	-4.54386	0.0872063
Income-attributable change in quantity	0.0640876	2.2536	2.1928	-0.308755
Excise tax burden	0.172052	0.334477	0.480432	0			Amount of price change (MZN)	9.93651	9.93651	9.93651	0
Total tax burden	0.429986	0.472408	0.618363	0			Amount of tax change (MZN)	9.93651	9.93651	9.93651
After the tax change (year 5, 2028) (nominal values)	Imported	Popular	Economic	Illicit			After the tax change (year 5, 2028) (inflation adjusted values)	Imported	Popular	Economic	Illicit
CIF value/Ex-factory value/ NOT incl. retail mark-up	111.545	54.8392	28.8723	20.7528			CIF value/Ex-factory value/ NOT incl. retail mark-up	85.999	42.28	22.26	16
Import duty	27.8862	0	0	0			Import duty	21.4997	0	0	0
Other tax	0	0	0	0			Other tax	0	0	0	0
Excise tax: Ad valorem (percentage of CIF plus any other import taxes)	0	0	0	0			Excise tax: Ad valorem (percentage of CIF plus any other import taxes)	0	0	0	0
Excise tax (specific) (MZN per pack)	54.9884	54.9884	54.9884	0			Excise tax (specific) (MZN per pack)	42.395	42.395	42.395	0
VAT	34.4535	18.8886	13.8797	0			VAT	26.563	14.5627	10.701	0
Profit to importer (MZN)	20.9147	8.22589	2.88723	5.1882			Profit to importer (MZN)	16.1248	6.342	2.226	4
Retail price	249.788	136.942	100.628	25.941			Retail price	192.582	105.58	77.582	20
							Tax share: excise tax	0.220141	0.401545	0.546454	0
Quantity (million packs)	1.95309	51.7349	37.6795	5.61052			Tax share: total tax	0.469711	0.539476	0.684385	0
Substitution effects (gains)		0.186785	0.5115	0.106251			Change in real price (%)	0.0749134	0.145635	0.209186	0
Substitution effects (loss)	-0.186785	-0.5115	-0.106251	0
Quantity accounting for substitution effects (million packs)	1.7663	51.4102	38.0848	5.71677			Change in excise tax (%)	0.375355	0.375355	0.375355
Annual change in consumption	-0.153907	-1.32348	-1.9721	-0.0328907
Pop-attributable change in quantity	0.0480052	1.31834	1.00142	0.143742
Price-attributable change in quantity	-0.257214	-4.6668	-4.89625	0.0993516
Income-attributable change in quantity	0.0553019	2.02497	1.92273	-0.275984
Excise tax burden	0.220141	0.401545	0.546454	0			Amount of price change (MZN)	13.4215	13.4215	13.4215	0
Total tax burden	0.469711	0.539476	0.684385	0			Amount of tax change (MZN)	13.4215	13.4215	13.4215
QUANTITY AND REVENUE ANALYSIS
Baseline scenario (2023)	Imported	Popular	Economic	Illicit	Total		Baseline scenario (2023)	Imported	Popular	Economic	Illicit	Total
Nominal values							Inflation-adjusted values
Consumption (million packs)	2.14725	54.7549	45.0922	5.36813	107.363		Consumption (million packs)	2.14725	54.7549	45.0922	5.36813	107.363
Industry-related variables (million MZN)							Industry-related variables (million MZN)
CIF value/Ex-factory value/NOT (million MZN)	184.661	2315.04	1003.75	85.89	3589.34		CIF value/Ex-factory value/NOT (million MZN)	184.661	2315.04	1003.75	85.89	3589.34
Industry margin	34.624	347.255	100.375	21.4725	503.727		Industry margin	34.624	347.255	100.375	21.4725	503.727
1	219.285	2662.29	1104.13	107.363	4093.07		Total industry revenue (million MZN)	219.285	2662.29	1104.13	107.363	4093.07
Revenue variables (million MZN)							Revenue variables (million MZN)
Import duty	46.1653	0	0	0	46.1653		Import duty	46.1653	0	0	0	46.1653
Other tax	0	0	0	0	0		Other tax	0	0	0	0	0
Excise tax: Ad valorem (percentage of CIF plus any other import taxes)	0	0	0	0	0		Excise tax: Ad valorem (percentage of CIF plus any other import taxes)	0	0	0	0	0
Excise tax (specific) (MZN per pack)	21.4725	547.549	450.923	0	1019.94		Excise tax (specific) (MZN per pack)	21.4725	547.549	450.923	0	1019.94
VAT	45.9077	513.574	248.808	0	808.29		VAT	45.9077	513.574	248.808	0	808.29
Total government revenue (million MZN)	113.546	1061.12	699.731	0	1874.4		Total government revenue (million MZN)	113.546	1061.12	699.731	0	1874.4
Total expenditure (million MZN)	332.831	3723.41	1803.86	107.363	5967.47		Total expenditure (million MZN)	332.831	3723.41	1803.86	107.363	5967.47
After the tax change (year 1, 2024) (nominal values)	Imported	Popular	Economic	Illicit	Total		After the tax change (year 1, 2024) (inflation adjusted values)	Imported	Popular	Economic	Illicit	Total
Consumption (million packs)	2.12894	54.7923	44.2359	5.4804	106.638		Consumption (million packs)	2.03337	54.7923	44.2359	5.4804	106.542
Industry-related variables (million MZN)							Industry-related variables (million MZN)
CIF value/Ex-factory value/NOT (million MZN)	191.692	2425.5	1030.97	91.8077	3739.97		CIF value/Ex-factory value/NOT (million MZN)	174.868	2316.62	984.691	87.6864	3563.86
Industry margin	35.9422	363.825	103.097	22.9519	525.816		Industry margin	32.7878	347.493	98.4691	21.9216	500.671
Total industry revenue	227.634	2789.32	1134.07	114.76	4265.79		Total industry revenue	207.656	2664.11	1083.16	109.608	4064.54
Revenue variables (million MZN)					0		Revenue variables (million MZN)					0
Import duty	47.923	0	0	0	47.923		Import duty	43.717	0	0	0	43.717
Other tax	0	0	0	0	0		Other tax	0	0	0	0	0
Excise tax: Ad valorem (percentage of CIF plus any other import taxes)	0	0	0	0	0		Excise tax: Ad valorem (percentage of CIF plus any other import taxes)	0	0	0	0	0
Excise tax (specific) (MZN per pack)	29.2091	751.751	606.916	0	1387.88		Excise tax (specific) (MZN per pack)	26.6455	718.004	579.672	0	1324.32
VAT	48.7626	566.572	278.558	0	893.892		VAT	44.4829	541.139	266.053	0	851.675
Total government revenue (million MZN)	125.895	1318.32	885.474	0	2329.69		Total government revenue (million MZN)	114.845	1259.14	845.725	0	2219.71
Total expenditure (million MZN)	353.529	4107.65	2019.54	114.76	6595.48		Total expenditure (million MZN)	322.501	3923.25	1928.89	109.608	6284.25
After the tax change (year 2, 2025) (nominal values)	Imported	Popular	Economic	Illicit	Total		After the tax change (year 2, 2025) (inflation adjusted values)	Imported	Popular	Economic	Illicit	Total
Consumption (million packs)	2.08734	54.4173	42.9603	5.60373	105.069		Consumption (million packs)	2.08734	54.4173	42.9603	5.60373	105.069
Industry-related variables (million MZN)							Industry-related variables (million MZN)
CIF value/Ex-factory value/NOT (million MZN)	198.283	2541.39	1056.31	99.0367	3895.02		CIF value/Ex-factory value/NOT (million MZN)	179.509	2300.77	956.296	89.6597	3526.23
Industry margin	37.178	381.209	105.631	24.7592	548.777		Industry margin	33.6579	345.115	95.6296	22.4149	496.817
Total industry revenue	235.461	2922.6	1161.94	123.796	4443.8		Total industry revenue	213.167	2645.88	1051.93	112.075	4023.05
Revenue variables (million MZN)							Revenue variables (million MZN)
Import duty	49.5707	0	0	0	49.5707		Import duty	44.8772	0	0	0	44.8772
Other tax	0	0	0	0	0		Other tax	0	0	0	0	0
Excise tax: Ad valorem (percentage of CIF plus any other import taxes)	0	0	0	0	0		Excise tax: Ad valorem (percentage of CIF plus any other import taxes)	0	0	0	0	0
Excise tax (specific) (MZN per pack)	39.5208	1030.32	813.393	0	1883.23		Excise tax (specific) (MZN per pack)	35.7789	932.763	736.379	0	1704.92
VAT	51.9284	632.467	316.054	0	1000.45		VAT	47.0117	572.583	286.129	0	905.723
Total government revenue (million MZN)	141.02	1662.78	1129.45	0	2933.25		Total government revenue (million MZN)	127.668	1505.35	1022.51	0	2655.52
Total expenditure (million MZN)	376.481	4585.38	2291.39	123.796	7377.05		Total expenditure (million MZN)	340.835	4151.23	2074.43	112.075	6678.57
After the tax change (year 3, 2026) (nominal values)	Imported	Popular	Economic	Illicit	Total		After the tax change (year 3, 2026) (inflation adjusted values)	Imported	Popular	Economic	Illicit	Total
Consumption (million packs)	2.01533	53.1509	41.3736	5.82557	102.365		Consumption (million packs)	2.01533	53.1509	41.3736	5.82557	102.365
Industry-related variables (million MZN)							Industry-related variables (million MZN)
CIF value/Ex-factory value/NOT (million MZN)	201.972	2618.77	1073.25	108.62	4002.61		CIF value/Ex-factory value/NOT (million MZN)	173.317	2247.22	920.976	93.2092	3434.72
Industry margin	37.8698	392.816	107.325	27.155	565.165		Industry margin	32.4969	337.083	92.0976	23.3023	484.98
Total industry revenue	239.842	3011.59	1180.57	135.775	4567.78		Total industry revenue	205.814	2584.3	1013.07	116.511	3919.7
Revenue variables (million MZN)							Revenue variables (million MZN)
Import duty	50.4931	0	0	0	50.4931		Import duty	43.3292	0	0	0	43.3292
Other tax	0	0	0	0	0		Other tax	0	0	0	0	0
Excise tax: Ad valorem (percentage of CIF plus any other import taxes)	0	0	0	0	0		Excise tax: Ad valorem (percentage of CIF plus any other import taxes)	0	0	0	0	0
Excise tax (specific) (MZN per pack)	52.2758	1378.68	1073.19	0	2504.15		Excise tax (specific) (MZN per pack)	44.859	1183.08	920.928	0	2148.86
VAT	54.8178	702.443	360.602	0	1117.86		VAT	47.0403	602.781	309.44	0	959.262
Total government revenue (million MZN)	157.587	2081.13	1433.79	0	3672.51		Total government revenue (million MZN)	135.228	1785.86	1230.37	0	3151.45
Total expenditure (million MZN)	397.429	5092.71	2614.37	135.775	8240.28		Total expenditure (million MZN)	341.042	4370.16	2243.44	116.511	7071.16
After the tax change (year 4, 2027) (nominal values)	Imported	Popular	Economic	Illicit	Total		After the tax change (year 4, 2027) (inflation adjusted values)	Imported	Popular	Economic	Illicit	Total
Consumption (million packs)	1.92021	52.7337	40.0569	5.74966	100.46		Consumption (million packs)	1.92021	52.7337	40.0569	5.74966	100.46
Industry-related variables (million MZN)							Industry-related variables (million MZN)
CIF value/Ex-factory value	203.023	2741.11	1096.24	113.101	4153.48		CIF value/Ex-factory value	165.136	2229.58	891.666	91.9946	3378.38
Industry margin	38.0668	411.167	109.624	28.2753	587.133		Industry margin	30.963	334.437	89.1666	22.9987	477.565
Total industry revenue	241.09	3152.28	1205.87	141.376	4740.61		Total industry revenue	196.099	2564.02	980.833	114.993	3855.94
Revenue variables (million MZN)							Revenue variables (million MZN)
Import duty	50.7558	0	0	0	50.7558		Import duty	41.284	0	0	0	41.284
Other tax	0	0	0	0	0		Other tax	0	0	0	0	0
Excise tax: Ad valorem (percentage of CIF plus any other import taxes)	0	0	0	0	0		Excise tax: Ad valorem (percentage of CIF plus any other import taxes)	0	0	0	0	0
Excise tax (specific) (MZN per pack)	72.7699	1998.44	1518.03	0	3589.25		Excise tax (specific) (MZN per pack)	59.1899	1625.5	1234.74	0	2919.44
VAT	58.3385	824.116	435.824	0	1318.28		VAT	47.4516	670.323	354.492	0	1072.27
Total government revenue (million MZN)	181.864	2822.56	1953.86	0	4958.28		Total government revenue (million MZN)	147.926	2295.83	1589.24	0	4032.99
Total expenditure (million MZN)	422.954	5974.84	3159.72	141.376	9698.89		Total expenditure (million MZN)	344.024	4859.84	2570.07	114.993	7888.93
After the tax change (year 5, 2028) (nominal values)	Imported	Popular	Economic	Illicit	Total		After the tax change (year 5, 2028) (inflation adjusted values)	Imported	Popular	Economic	Illicit	Total
Consumption (million packs)	1.7663	51.4102	38.0848	5.71677	96.978		Consumption (million packs)	1.7663	51.4102	38.0848	5.71677	96.978
Industry-related variables (million MZN)							Industry-related variables (million MZN)
CIF value/Ex-factory value (MZN)	197.022	2819.3	1099.6	118.639	4234.55		CIF value/Ex-factory value	151.9	2173.62	847.767	91.4684	3264.76
Industry margin	36.9416	422.894	109.96	29.6598	599.455		Industry margin	28.4812	326.043	84.7767	22.8671	462.168
Total industry revenue	233.963	3242.19	1209.56	148.299	4834.01		Total industry revenue	180.381	2499.67	932.544	114.335	3726.93
Revenue variables (million MZN)							Revenue variables (million MZN)
Import duty	49.2555	0	0	0	49.2555		Import duty	37.975	0	0	0	37.975
Other tax	0	0	0	0	0		Other tax	0	0	0	0	0
Excise tax: Ad valorem (percentage of CIF plus any other import taxes)	0	0	0	0	0		Excise tax: Ad valorem (percentage of CIF plus any other import taxes)	0	0	0	0	0
Excise tax (specific) (MZN per pack)	97.1261	2826.97	2094.22	0	5018.31		Excise tax (specific) (MZN per pack)	74.8823	2179.54	1614.61	0	3869.02
VAT	60.8552	971.065	528.605	0	1560.52		VAT	46.9182	748.672	407.544	0	1203.13
Total government revenue (million MZN)	207.237	3798.03	2622.83	0	6628.1		Total government revenue (million MZN)	159.775	2928.21	2022.15	0	5110.13
Total expenditure (million MZN)	441.2	7040.22	3832.38	148.299	11462.1		Total expenditure (million MZN)	340.157	5427.87	2954.69	114.335	8837.06

## Sheet: Health
TETSiM Model for Mozambique: Population and epidemiological outputs: Inputs-specific tax case
Variables	Baseline (2023)	Year 1 (2024)	Year 2 (2025)	Year 3 (2026)	Year 4 (2027)	Year 5 (2028)
Total population (millions)	31.6161	32.4065	33.2166	34.0471	34.8982	35.7707
Adult population (millions)	17.4043	17.8395	18.2854	18.7426	19.2111	19.6914
Number of smokers without intervention (millions) total	1.70563	1.76575	1.80989	1.84779	1.96252	2.00386
Number of smokers after tax changes (millions) total	1.70563	1.69911	1.68736	1.66565	1.65016	1.62155
Smoking prevalence (percentage)	0.098	0.0952444	0.0922789	0.0888701	0.0858957	0.0823483
Number of smokers by brand (millions)
Imported	0.0341125	0.0339671	0.0336352	0.0330551	0.0322749	0.0309815
MSB	0.869869	0.870167	0.867189	0.857098	0.853734	0.843021
Economy	0.716363	0.709561	0.69933	0.686416	0.675493	0.658865
Illicit	0.0852813	0.0861731	0.0871427	0.0888677	0.0882887	0.0880362
Number of smokers by brand ('000)
Imported	34.1125	33.9671	33.6352	33.0551	32.2749	30.9815
MSB	869.869	870.167	867.189	857.098	853.734	843.021
Economy	716.363	709.561	699.33	686.416	675.493	658.865
Illicit	85.2813	86.1731	87.1427	88.8677	88.2887	88.0362
Total legal	1620.34	1613.69	1600.15	1576.57	1561.5	1532.87
