# Supplementary material for: Making cigarette taxes more effective in Mozambique: A simulation analysis using the Tobacco Excise Tax Simulation Model (TETSiM)
Source: PLoS One. 2026 Feb 2;21(2):e0341079. doi: 10.1371/journal.pone.0341079 (PMC12863564; doi:10.1371/journal.pone.0341079)
Supplement: S3 Model. — (XLSX) [file pone.0341079.s005.xlsx]

## Sheet: Inputs
TETSiM Model for Mozambique: Inputs-specific tax case
Update Date: 16.01.2023 by Vanessa Darsamo	Change made- defined over-shift in row 44, updated income elasticity, added calculations tab and row 22 in the summary tab
Aggregate numbers	Values	Notes
Total consumption (million packs)	107.363	Includes 5% of declared amount to account for illicit trade
Total population 2022 (million)	31.6161	INE
Adult Population (15+) in millions (2022)	17.4043	INE
% of adult population to adult popultion	0.55049
% of youth (aged 13-15) population to total popultion	0.074	https://population.un.org/wpp/Download/Standard/Interpolated/
Smoking prevalence (%) total	0.098	2020 estimate	Joaquim used 11.5%	age standardized prev curent cigarette smoking for adults agrd 15 and above
Smoking prevalence (%) youth (13-15 years)	0.149	GYTS	https://untobaccocontrol.org/impldb/wp-content/uploads/mozambique_2018_annex-1_WHO_report_on_the_global_tobacco_epidemic_2017.pdf
Per capita GDP in 2022 (MZN)	35455.4	https://data.worldbank.org/indicator/NY.GDP.PCAP.PP.CD?locations=MZ
Percentage of the decrease in consumption due to lower smoking prevalence	0.5	IARC	page 328
Percentage of people saved from premature death by quitting/not starting	0.25	IARC	page 328
Time series data	2023	2024	2025	2026	2027	2028
Inflation rate	0.043	0.047	0.055	0.055	0.055	0.055	IMF
Real GDP per capita growth rate	0.035	0.025	0.025	0.015	0.106	0.096
Real GDP growth rate	0.06	0.05	0.05	0.04	0.131	0.121	IMF
Population growth rate	0.025	0.025	0.025	0.025	0.025	0.025	IMF
CPI (calculated)	1	1.047	1.10458	1.16534	1.22943	1.29705
Sum GDP growth and inflation	0.078	0.072	0.08	0.07	0.161	0.151
Base scenario (2023)	Imported	Popular	Economic	Illicit
Market share (percentage of total)	0.02	0.51	0.42	0.05
CIF value/Ex-factory value/NOT (MZN per pack)	85.999	42.28	22.26	16
Retail price (MZN per pack)	155	68	40	20
Import duty (percentage of CIF value)	0.25	0	0	0
Import duty (MZN)	21.4997	0	0	0
Other tax (percentage of CIF value)	0	0	0	0
Excise tax: Ad valorem (percentage of CIF plus any other import taxes)	0	0	0	0
Ad valorem value per pack in MZN	0	0	0	0
Excise tax (specific) (MZN per pack)	10	10	10	0
VAT/IVA (percentage of CIF plus all taxes and levies)	0.16	0.16	0.16	0
VAT/IVA (MZN)	21.3798	9.37952	5.51776	0
Retail mark-up (%)	0.15	0.15	0.1	0.25
Retail mark-up (MZN)	0	6.342	2.226	4
Profit to importer (MZN)	16.1248	0	0	0
Income elasticity of demand	0.3	0.4	0.5	-0.5
Price elasticity of demand	-0.5	-0.6	-0.7	-0.7
Cross-price elasticity of demand (relative to higher price product in same grouping)		0.05	0.1	0.1
Scenario for year 1 (2024)	Imported	Popular	Economic	Illicit
CIF value/Ex-factory value/NOT (percentage change) incl. retail mark-up	0.047	0.047	0.047	0.047
Import duty (percentage of CIF value)	0.25	0	0	0
Other tax (percentage of CIF value)	0	0	0	0
Excise tax: Ad valorem (percentage of CIF plus any other import taxes)	0	0	0	0
Excise tax (specific) (MZN per pack)	13.72	13.72	13.72	0
VAT/IVA (percentage of CIF plus all taxes and levies)	0.16	0.16	0.16	0
Profit to importer/wholesaler/retailer	0.047	0.047	0.047	0.047
Over-shift parameter	0.5	0.3	0	0
Scenario for year 2 (2025)	Imported	Popular	Economic	Illicit
CIF value/Ex-factory value/NOT (percentage change) incl. retail mark-up	0.055	0.055	0.055	0.055
Import duty (percentage of CIF value)	0.25	0	0	0
Other tax (percentage of CIF value)	0	0	0	0
Excise tax: Ad valorem (percentage of CIF plus any other import taxes)	0	0	0	0
Excise tax (specific) (MZN per pack)	18.9336	18.9336	18.9336	0
VAT/IVA (percentage of CIF plus all taxes and levies)	0.16	0.16	0.16	0
Profit to importer/wholesaler/retailer	0.055	0.055	0.055	0.055
Over-shift parameter	0.5	0.3	0	0
Scenario for year 3 (2026)	Imported	Popular	Economic	Illicit
CIF value/Ex-factory value/NOT (percentage change) incl. retail mark-up	0.055	0.055	0.055	0.055
Import duty (percentage of CIF value)	0.25	0	0	0
Other tax (percentage of CIF value)	0	0	0	0
Excise tax: Ad valorem (percentage of CIF plus any other import taxes)	0	0	0	0
Excise tax (specific) (MZN per pack)	25.939	25.939	25.939	0
VAT/IVA (percentage of CIF plus all taxes and levies)	0.16	0.16	0.16	0
Profit to importer/wholesaler/retailer	0.055	0.055	0.055	0.055
Over-shift parameter	0.5	0.3	0	0
Scenario for year 4 (2027)	Imported	Popular	Economic	Illicit
CIF value/Ex-factory value/NOT (percentage change) incl. retail mark-up	0.055	0.055	0.055	0.055
Import duty (percentage of CIF value)	0.25	0	0	0
Other tax (percentage of CIF value)	0	0	0	0
Excise tax: Ad valorem (percentage of CIF plus any other import taxes)	0	0	0	0
Excise tax (specific) (MZN per pack)	37.8969	37.8969	37.8969	0
VAT/IVA (percentage of CIF plus all taxes and levies)	0.16	0.16	0.16	0
Profit to importer/wholesaler/retailer	0.055	0.055	0.055	0.055
Over-shift parameter	0.5	0.3	0	0
Scenario for year 5 (2028)	Imported	Popular	Economic	Illicit
CIF value/Ex-factory value/NOT (percentage change) incl. retail mark-up	0.055	0.055	0.055	0.055
Import duty (percentage of CIF value)	0.25	0	0	0
Other tax (percentage of CIF value)	0	0	0	0
Excise tax: Ad valorem (percentage of CIF plus any other import taxes)	0	0	0	0
Excise tax (specific) (MZN per pack)	54.9884	54.9884	54.9884	0
VAT/IVA (percentage of CIF plus all taxes and levies)	0.16	0.16	0.16	0
Profit to importer/wholesaler/retailer	0.055	0.055	0.055	0.055
Over-shift parameter	0.5	0.3	0	0

## Sheet: Outputs
TETSiM model for Mozambique: Outputs: Inputs-specific tax case
DECOMPOSITION OF THE RETAIL PRICE
Baseline scenario (year 0, 2023) (nominal values)	Imported	Popular	Economic	Illicit			Baseline scenario (year 0, 2023) (inflation adjusted values)	Imported	Popular	Economic	Illicit
CIF value/Ex-factory value/ NOT	85.999	42.28	22.26	16			CIF value/Ex-factory value/ NOT	85.999	42.28	22.26	16
Import duty	21.4997	0	0	0			Import duty	21.4997	0	0	0
Other tax	0	0	0	0			Other tax	0	0	0	0
Excise tax: Ad valorem (percentage of CIF plus any other import taxes)	0	0	0	0			Excise tax: Ad valorem (percentage of CIF plus any other import taxes)	0	0	0	0
Excise tax (specific) (MZN per pack)	10	10	10	0			Excise tax (specific) (MZN per pack)	10	10	10	0
VAT/ IVA	21.3798	9.37952	5.51776	0			VAT	21.3798	9.37952	5.51776	0
Profit to importer(MZM)/ wholesale mark-up	16.1248	6.342	2.226	4			Profit to importer(MZM)/ wholesale mark-up	16.1248	6.342	2.226	4
Retail price	155	68	40	20			Retail price	155	68	40	20
Quantity (million packs)	2.14725	54.7549	45.0922	5.36813
Excise tax burden	0.0645161	0.147059	0.25	0			Tax share: excise tax	0.0645161	0.147059	0.25	0
Total tax burden	0.341158	0.284993	0.387944	0			Tax share: total tax	0.341158	0.284993	0.387944	0
							Tax amount per pack	52.8795	19.3795	15.5178	16
After the tax change (year 1, 2024) (nominal values)	Imported	Popular	Economic	Illicit			After the tax change (year 1, 2024) (inflation adjusted values)	Imported	Popular	Economic	Illicit
CIF value/Ex-factory value/ NOT	90.041	44.2672	23.3062	16.752			CIF value/Ex-factory value/ NOT	85.999	42.28	22.26	16
Import duty	22.5102	0	0	0			Import duty	21.4997	0	0	0
Other tax	0	0	0	0			Other tax	0	0	0	0
Excise tax: Ad valorem (percentage of CIF plus any other import taxes)	0	0	0	0			Excise tax: Ad valorem (percentage of CIF plus any other import taxes)	0	0	0	0
Excise tax (specific) (MZN per pack)	13.72	13.72	13.72	0			Excise tax (specific) (MZN per pack)	13.1041	13.1041	13.1041	0
VAT	22.9046	10.3404	6.29709	0			VAT	21.8764	9.87618	6.01442	0
Profit to importer/ wholesaler (MZM)	16.8827	6.64007	2.33062	4.188			Profit to importer/ wholesaler (MZM)	16.1248	6.342	2.226	4
Over-shift amount (MZN)	6.86	4.116	0	0			Over-shift amount (MZN)	6.55205	3.93123	0	0
Retail price	172.918	79.0836	45.6539	20.94			Retail price	165.156	75.5335	43.6045	20
							Tax share: excise tax	0.0793437	0.173487	0.300522	0
Quantity (million packs)	2.14819	53.2238	44.0554	5.43355			Tax share: total tax	0.341981	0.30424	0.438453	0
Substitution effects (gains)		0.168839	0.462459	0.0468524			Change in real price (%)	0.0655235	0.110787	0.0901131	0
Substitution effects (loss)	-0.168839	-0.462459	-0.0468524	0
Quantity accounting for substitution effects (million packs)	1.97935	52.9302	44.471	5.4804			Change in excise tax (%)	0.310411	0.310411	0.310411
Annual change in consumption	-0.167895	-1.82472	-0.621257	0.112276
Pop-attributable change in quantity	0.0536813	1.36887	1.12731	0.134203
Price-attributable change in quantity	-0.237681	-3.74114	-2.31222	0.0451748
Income-attributable change in quantity	0.0161044	0.547549	0.563653	-0.0671016
Excise tax burden	0.0793437	0.173487	0.300522	0			Amount of price change (MZN)	10.1562	7.53352	3.60452	0
Total tax burden	0.341981	0.30424	0.438453	0			Amount of tax change (MZN)	3.60076	3.60076	3.60076
							Tax amount per pack	56.4803	22.9803	19.1185	0
After the tax change (year 2, 2025) (nominal values)	Imported	Popular	Economic	Illicit			After the tax change (year 2, 2025) (inflation adjusted values)	Imported	Popular	Economic	Illicit
CIF value/Ex-factory value/ NOT	94.9932	46.7019	24.5881	17.6734			CIF value/Ex-factory value/ NOT	85.999	42.28	22.26	16
Import duty	23.7483	0	0	0			Import duty	21.4997	0	0	0
Other tax	0	0	0	0			Other tax	0	0	0	0
Excise tax: Ad valorem (percentage of CIF plus any other import taxes)	0	0	0	0			Excise tax: Ad valorem (percentage of CIF plus any other import taxes)	0	0	0	0
Excise tax (specific) (MZN per pack)	18.9336	18.9336	18.9336	0			Excise tax (specific) (MZN per pack)	17.1409	17.1409	17.1409	0
VAT	24.8778	11.6225	7.35687	0			VAT	22.5223	10.5221	6.66031	0
Profit to importer(MZM)/ wholesale mark-up	17.8112	7.00528	2.45881	4.41834			Profit to importer(MZM)/ wholesale mark-up	16.1248	6.342	2.226	4
Over-shift amount (MZN)	9.4668	5.68008	0	0			Over-shift amount (MZN)	8.57046	5.14228	0	0
Retail price	189.831	89.9433	53.3373	22.0917			Retail price	171.857	81.4273	48.2872	20
							Tax share: excise tax	0.0997393	0.210506	0.354978	0
Quantity (million packs)	2.00381	52.3813	42.9733	5.54719			Tax share: total tax	0.355894	0.339726	0.492909	0
Substitution effects (gains)		0.104154	0.322722	0.0565357			Change in real price (%)	0.0405744	0.0780282	0.10739	0
Substitution effects (loss)	-0.104154	-0.322722	-0.0565357	0
Quantity accounting for substitution effects (million packs)	1.89966	52.1627	43.2395	5.60373			Change in excise tax (%)	0.308057	0.308057	0.308057
Annual change in consumption	-0.0796972	-0.767429	-1.23148	0.123328
Pop-attributable change in quantity	0.0494839	1.32325	1.11177	0.13701
Price-attributable change in quantity	-0.144026	-2.61998	-2.89914	0.0548231
Income-attributable change in quantity	0.0148452	0.529302	0.555887	-0.068505
Excise tax burden	0.0997393	0.210506	0.354978	0			Amount of price change (MZN)	6.7011	5.89374	4.6827	0
Total tax burden	0.355894	0.339726	0.492909	0			Amount of tax change (MZN)	4.6827	4.6827	4.6827
							Tax amount per pack	61.163	27.663	23.8012	0
After the tax change (year 3, 2026) (nominal values)	Imported	Popular	Economic	Illicit			After the tax change (year 3, 2026) (inflation adjusted values)	Imported	Popular	Economic	Illicit
CIF value/Ex-factory value/ NOT	100.218	49.2705	25.9404	18.6454			CIF value/Ex-factory value/ NOT	85.999	42.28	22.26	16
Import duty	25.0545	0	0	0			Import duty	21.4997	0	0	0
Other tax	0	0	0	0			Other tax	0	0	0	0
Excise tax: Ad valorem (percentage of CIF plus any other import taxes)	0	0	0	0			Excise tax: Ad valorem (percentage of CIF plus any other import taxes)	0	0	0	0
Excise tax (specific) (MZN per pack)	25.939	25.939	25.939	0			Excise tax (specific) (MZN per pack)	22.2588	22.2588	22.2588	0
VAT	27.2003	13.216	8.71576	0			VAT	23.3412	11.3409	7.47917	0
Profit to importer(MZM)/ wholesale mark-up	18.7908	7.39057	2.59404	4.66135			Profit to importer(MZM)/ wholesale mark-up	16.1248	6.342	2.226	4
Over-shift amount (MZN)	12.9695	7.78171	0	0			Over-shift amount (MZN)	11.1294	6.67765	0	0
Retail price	210.172	103.598	63.1892	23.3067			Retail price	180.353	88.8994	54.224	20
							Tax share: excise tax	0.123418	0.250382	0.410498	0
Quantity (million packs)	1.90929	51.0287	41.1736	5.70074			Tax share: total tax	0.372047	0.377953	0.548429	0
Substitution effects (gains)		0.123087	0.692141	0.12483			Change in real price (%)	0.0494348	0.0917646	0.122947	0
Substitution effects (loss)	-0.123087	-0.692141	-0.12483	0
Quantity accounting for substitution effects (million packs)	1.78621	50.4596	41.7409	5.82557			Change in excise tax (%)	0.298578	0.298578	0.298578
Annual change in consumption	-0.11345	-1.70312	-1.49865	0.221845
Pop-attributable change in quantity	0.0474914	1.30407	1.08099	0.140093
Price-attributable change in quantity	-0.16949	-3.32017	-2.90393	0.12378
Income-attributable change in quantity	0.00854846	0.312976	0.324296	-0.042028
Excise tax burden	0.123418	0.250382	0.410498	0			Amount of price change (MZN)	8.49572	7.47214	5.93677	0
Total tax burden	0.372047	0.377953	0.548429	0			Amount of tax change (MZN)	5.93677	5.93677	5.93677
							Tax amount per pack	67.0998	33.5998	29.738	0
After the tax change (year 4, 2027) (nominal values)	Imported	Popular	Economic	Illicit			After the tax change (year 4, 2027) (inflation adjusted values)	Imported	Popular	Economic	Illicit
CIF value/Ex-factory value/ NOT	105.73	51.9803	27.3671	19.6709			CIF value/Ex-factory value/ NOT	85.999	42.28	22.26	16
Import duty	26.4325	0	0	0			Import duty	21.4997	0	0	0
Other tax	0	0	0	0			Other tax	0	0	0	0
Excise tax: Ad valorem (percentage of CIF plus any other import taxes)	0	0	0	0			Excise tax: Ad valorem (percentage of CIF plus any other import taxes)	0	0	0	0
Excise tax (specific) (MZN per pack)	37.8969	37.8969	37.8969	0			Excise tax (specific) (MZN per pack)	30.8248	30.8248	30.8248	0
VAT	30.3814	15.6279	10.8801	0			VAT	24.7117	12.7115	8.84972	0
Profit to importer(MZM)/ wholesale mark-up	19.8243	7.79705	2.73671	4.91772			Profit to importer(MZM)/ wholesale mark-up	16.1248	6.342	2.226	4
Over-shift amount (MZN)	18.9485	11.3691	0	0			Over-shift amount (MZN)	15.4124	9.24743	0	0
Retail price	239.213	124.671	78.8809	24.5886			Retail price	194.572	101.406	64.1605	20
							Tax share: excise tax	0.158423	0.303975	0.480432	0
Quantity (million packs)	1.81877	49.8237	40.0518	5.65474			Tax share: total tax	0.395926	0.429328	0.618363	0
Substitution effects (gains)		0.188962	0.526417	0.0949252			Change in real price (%)	0.0788425	0.140679	0.183249	0
Substitution effects (loss)	-0.188962	-0.526417	-0.0949252	0
Quantity accounting for substitution effects (million packs)	1.62981	49.4862	40.4833	5.74966			Change in excise tax (%)	0.384834	0.384834	0.384834
Annual change in consumption	-0.156398	-0.973394	-1.25759	-0.0759098
Pop-attributable change in quantity	0.0446552	1.26149	1.04352	0.145639
Price-attributable change in quantity	-0.257854	-4.37437	-4.51338	0.0872063
Income-attributable change in quantity	0.0568014	2.13949	2.21227	-0.308755
Excise tax burden	0.158423	0.303975	0.480432	0			Amount of price change (MZN)	14.2195	12.5063	9.93651	0
Total tax burden	0.395926	0.429328	0.618363	0			Amount of tax change (MZN)	9.93651	9.93651	9.93651
							Tax amount per pack	77.0363	43.5363	39.6745	0
After the tax change (year 5, 2028) (nominal values)	Imported	Popular	Economic	Illicit			After the tax change (year 5, 2028) (inflation adjusted values)	Imported	Popular	Economic	Illicit
CIF value/Ex-factory value/ NOT	111.545	54.8392	28.8723	20.7528			CIF value/Ex-factory value/ NOT	85.999	42.28	22.26	16
Import duty	27.8862	0	0	0			Import duty	21.4997	0	0	0
Other tax	0	0	0	0			Other tax	0	0	0	0
Excise tax: Ad valorem (percentage of CIF plus any other import taxes)	0	0	0	0			Excise tax: Ad valorem (percentage of CIF plus any other import taxes)	0	0	0	0
Excise tax (specific) (MZN per pack)	54.9884	54.9884	54.9884	0			Excise tax (specific) (MZN per pack)	42.395	42.395	42.395	0
VAT	34.4535	18.8886	13.8797	0			VAT	26.563	14.5627	10.701	0
Profit to importer(MZM)/ wholesale mark-up	20.9147	8.22589	2.88723	5.1882			Profit to importer(MZM)/ wholesale mark-up	16.1248	6.342	2.226	4
Over-shift amount (MZN)	27.4942	16.4965	0	0			Over-shift amount (MZN)	21.1975	12.7185	0	0
Retail price	277.282	153.439	100.628	25.941			Retail price	213.779	118.298	77.582	20
							Tax share: excise tax	0.198312	0.358374	0.546454	0
Quantity (million packs)	1.63969	48.0257	38.0806	5.61052			Tax share: total tax	0.423137	0.481476	0.684385	0
Substitution effects (gains)		0.225887	0.585587	0.106251			Change in real price (%)	0.0987119	0.166584	0.209186	0
Substitution effects (loss)	-0.225887	-0.585587	-0.106251	0
Quantity accounting for substitution effects (million packs)	1.4138	47.666	38.56	5.71677			Change in excise tax (%)	0.375355	0.375355	0.375355
Annual change in consumption	-0.216009	-1.82019	-1.92332	-0.0328907
Pop-attributable change in quantity	0.0407452	1.23716	1.01208	0.143742
Price-attributable change in quantity	-0.303692	-4.95761	-4.8786	0.0993516
Income-attributable change in quantity	0.0469385	1.90027	1.9432	-0.275984
Excise tax burden							Amount of price change (MZN)	19.2066	16.8926	13.4215	0
Total tax burden							Amount of tax change (MZN)	13.4215	13.4215	13.4215
							Tax amount per pack	90.4577	56.9577	53.096	0
QUANTITY AND REVENUE ANALYSIS
Baseline scenario (2023)	Imported	Popular	Economic	Illicit	Total		Baseline scenario (2023)	Imported	Popular	Economic	Illicit	Total
Nominal values							Inflation-adjusted values
Consumption (million packs)	2.14725	54.7549	45.0922	5.36813	107.363		Consumption (million packs)	2.14725	54.7549	45.0922	5.36813	107.363
Industry-related variables (million MZN)							Industry-related variables (million MZN)
CIF value/Ex-factory value/NOT (million MZN)	184.661	2315.04	1003.75	85.89	3589.34		CIF value/Ex-factory value/NOT (million MZN)	184.661	2315.04	1003.75	85.89	3589.34
Industry margin	34.624	347.255	100.375	21.4725	503.727		Industry margin	34.624	347.255	100.375	21.4725	503.727
Total industry revenue	219.285	2662.29	1104.13	107.363	4093.07		Total industry revenue (million MZN)	219.285	2662.29	1104.13	107.363	4093.07
Revenue variables (million MZN)							Revenue variables (million MZN)
Import duty	46.1653	0	0	0	46.1653		Import duty	46.1653	0	0	0	46.1653
Other tax	0	0	0	0	0		Other tax	0	0	0	0	0
Excise tax: Ad valorem (percentage of CIF plus any other import taxes)	0	0	0	0	0		Excise tax: Ad valorem (percentage of CIF plus any other import taxes)	0	0	0	0	0
Excise tax (specific) (MZN per pack)	21.4725	547.549	450.923	0	1019.94		Excise tax (specific) (MZN per pack)	21.4725	547.549	450.923	0	1019.94
VAT	45.9077	513.574	248.808	0	808.29		VAT	45.9077	513.574	248.808	0	808.29
Total government revenue (million MZN)	113.546	1061.12	699.731	0	1874.4		Total government revenue (million MZN)	113.546	1061.12	699.731	0	1874.4
Total expenditure (million MZN)	332.831	3723.41	1803.86	107.363	5967.47		Total expenditure (million MZN)	332.831	3723.41	1803.86	107.363	5967.47
After the tax change (year 1, 2024) (nominal values)	Imported	Popular	Economic	Illicit	Total		After the tax change (year 1, 2024) (inflation adjusted values)	Imported	Popular	Economic	Illicit	Total
Consumption (million packs)	1.97935	52.9302	44.471	5.4804	104.861		Consumption (million packs)	1.97935	52.9302	44.471	5.4804	104.861
Industry-related variables (million MZN)							Industry-related variables (million MZN)
CIF value/Ex-factory value/NOT (million MZN)	178.223	2343.07	1036.45	91.8077	3649.55		CIF value/Ex-factory value/NOT (million MZN)	170.223	2237.89	989.924	87.6864	3485.72
Industry margin	46.9952	569.321	103.645	22.9519	742.913		Industry margin	44.8856	543.764	98.9924	21.9216	709.563
Total industry revenue	225.218	2912.39	1140.1	114.76	4392.46		Total industry revenue	215.108	2781.65	1088.92	109.608	4195.28
Revenue variables (million MZN)					0		Revenue variables (million MZN)					0
Import duty	44.5557	0	0	0	44.5557		Import duty	42.5556	0	0	0	42.5556
Other tax	0	0	0	0	0		Other tax	0	0	0	0	0
Excise tax: Ad valorem (percentage of CIF plus any other import taxes)	0	0	0	0	0		Excise tax: Ad valorem (percentage of CIF plus any other import taxes)	0	0	0	0	0
Excise tax (specific) (MZN per pack)	27.1567	726.202	610.142	0	1363.5		Excise tax (specific) (MZN per pack)	25.9377	693.602	582.753	0	1302.29
VAT	45.3364	547.317	280.038	0	872.691		VAT	43.3012	522.748	267.467	0	833.516
Total government revenue (million MZN)	117.049	1273.52	890.18	0	2280.75		Total government revenue (million MZN)	111.795	1216.35	850.22	0	2178.36
Total expenditure (million MZN)	342.267	4185.91	2030.28	114.76	6673.21		Total expenditure (million MZN)	326.903	3998	1939.14	109.608	6373.65
After the tax change (year 2, 2025) (nominal values)	Imported	Popular	Economic	Illicit	Total		After the tax change (year 2, 2025) (inflation adjusted values)	Imported	Popular	Economic	Illicit	Total
Consumption (million packs)	1.89966	52.1627	43.2395	5.60373	102.906		Consumption (million packs)	1.89966	52.1627	43.2395	5.60373	102.906
Industry-related variables (million MZN)							Industry-related variables (million MZN)
CIF value/Ex-factory value/NOT (million MZN)	180.455	2436.1	1063.18	99.0367	3778.76		CIF value/Ex-factory value/NOT (million MZN)	163.369	2205.44	962.512	89.6597	3420.98
Industry margin	51.8189	661.703	106.318	24.7592	844.599		Industry margin	46.9126	599.051	96.2512	22.4149	764.63
Total industry revenue	232.273	3097.8	1169.49	123.796	4623.36		Total industry revenue	210.281	2804.49	1058.76	112.075	4185.61
Revenue variables (million MZN)							Revenue variables (million MZN)
Import duty	45.1136	0	0	0	45.1136		Import duty	40.8422	0	0	0	40.8422
Other tax	0	0	0	0	0		Other tax	0	0	0	0	0
Excise tax: Ad valorem (percentage of CIF plus any other import taxes)	0	0	0	0	0		Excise tax: Ad valorem (percentage of CIF plus any other import taxes)	0	0	0	0	0
Excise tax (specific) (MZN per pack)	35.9674	987.628	818.68	0	1842.28		Excise tax (specific) (MZN per pack)	32.5619	894.117	741.165	0	1667.84
VAT	47.2593	606.262	318.108	0	971.629		VAT	42.7847	548.86	287.988	0	879.633
Total government revenue (million MZN)	128.34	1593.89	1136.79	0	2859.02		Total government revenue (million MZN)	116.189	1442.98	1029.15	0	2588.32
Total expenditure (million MZN)	360.614	4691.69	2306.28	123.796	7482.38		Total expenditure (million MZN)	326.47	4247.47	2087.92	112.075	6773.93
After the tax change (year 3, 2026) (nominal values)	Imported	Popular	Economic	Illicit	Total		After the tax change (year 3, 2026) (inflation adjusted values)	Imported	Popular	Economic	Illicit	Total
Consumption (million packs)	1.78621	50.4596	41.7409	5.82557	99.8122		Consumption (million packs)	1.78621	50.4596	41.7409	5.82557	99.8122
Industry-related variables (million MZN)							Industry-related variables (million MZN)
CIF value/Ex-factory value/NOT (million MZN)	179.01	2486.17	1082.77	108.62	3856.57		CIF value/Ex-factory value/NOT (million MZN)	153.612	2133.43	929.152	93.2092	3309.4
Industry margin	56.7306	765.587	108.277	27.155	957.75		Industry margin	48.6817	656.966	92.9152	23.3023	821.865
Total industry revenue	235.74	3251.75	1191.05	135.775	4814.32		Total industry revenue	202.294	2790.4	1022.07	116.511	4131.27
Revenue variables (million MZN)							Revenue variables (million MZN)
Import duty	44.7525	0	0	0	44.7525		Import duty	38.403	0	0	0	38.403
Other tax	0	0	0	0	0		Other tax	0	0	0	0	0
Excise tax: Ad valorem (percentage of CIF plus any other import taxes)	0	0	0	0	0		Excise tax: Ad valorem (percentage of CIF plus any other import taxes)	0	0	0	0	0
Excise tax (specific) (MZN per pack)	46.3325	1308.87	1082.72	0	2437.92		Excise tax (specific) (MZN per pack)	39.7589	1123.17	929.102	0	2092.03
VAT	48.5855	666.875	363.803	0	1079.26		VAT	41.6922	572.259	312.187	0	926.138
Total government revenue (million MZN)	139.67	1975.75	1446.52	0	3561.94		Total government revenue (million MZN)	119.854	1695.43	1241.29	0	3056.57
Total expenditure (million MZN)	375.411	5227.5	2637.57	135.775	8376.26		Total expenditure (million MZN)	322.148	4485.83	2263.36	116.511	7187.84
After the tax change (year 4, 2027) (nominal values)	Imported	Popular	Economic	Illicit	Total		After the tax change (year 4, 2027) (inflation adjusted values)	Imported	Popular	Economic	Illicit	Total
Consumption (million packs)	1.62981	49.4862	40.4833	5.74966	97.349		Consumption (million packs)	1.62981	49.4862	40.4833	5.74966	97.349
Industry-related variables (million MZN)							Industry-related variables (million MZN)
CIF value/Ex-factory value	172.319	2572.31	1107.91	113.101	3965.64		CIF value/Ex-factory value	140.162	2092.28	901.158	91.9946	3225.59
Industry margin	63.1923	948.459	110.791	28.2753	1150.72		Industry margin	51.3996	771.462	90.1158	22.9987	935.976
Total industry revenue	235.512	3520.77	1218.7	141.376	5116.36		Total industry revenue	191.562	2863.74	991.273	114.993	4161.57
Revenue variables (million MZN)							Revenue variables (million MZN)
Import duty	43.0799	0	0	0	43.0799		Import duty	35.0405	0	0	0	35.0405
Other tax	0	0	0	0	0		Other tax	0	0	0	0	0
Excise tax: Ad valorem (percentage of CIF plus any other import taxes)	0	0	0	0	0		Excise tax: Ad valorem (percentage of CIF plus any other import taxes)	0	0	0	0	0
Excise tax (specific) (MZN per pack)	61.7648	1875.38	1534.19	0	3471.33		Excise tax (specific) (MZN per pack)	50.2385	1525.4	1247.89	0	2823.53
VAT	49.5158	773.365	440.463	0	1263.34		VAT	40.2754	629.043	358.266	0	1027.58
Total government revenue (million MZN)	154.36	2648.74	1974.65	0	4777.75		Total government revenue (million MZN)	125.554	2154.44	1606.15	0	3886.15
Total expenditure (million MZN)	389.872	6169.51	3193.36	141.376	9894.11		Total expenditure (million MZN)	317.116	5018.18	2597.43	114.993	8047.72
After the tax change (year 5, 2028) (nominal values)	Imported	Popular	Economic	Illicit	Total		After the tax change (year 5, 2028) (inflation adjusted values)	Imported	Popular	Economic	Illicit	Total
Consumption (million packs)	1.4138	47.666	38.56	5.71677	93.3565		Consumption (million packs)	1.4138	47.666	38.56	5.71677	93.3565
Industry-related variables (million MZN)							Industry-related variables (million MZN)
CIF value/Ex-factory value (MZN)	157.702	2613.97	1113.32	118.639	4003.63		CIF value/Ex-factory value	121.585	2015.32	858.345	91.4684	3086.72
Industry margin	68.4406	1178.42	111.332	29.6598	1387.85		Industry margin	52.7663	908.538	85.8345	22.8671	1070.01
Total industry revenue	226.143	3792.39	1224.65	148.299	5391.48		Total industry revenue	174.352	2923.86	944.179	114.335	4156.72
Revenue variables (million MZN)							Revenue variables (million MZN)
Import duty	39.4256	0	0	0	39.4256		Import duty	30.3964	0	0	0	30.3964
Other tax	0	0	0	0	0		Other tax	0	0	0	0	0
Excise tax: Ad valorem (percentage of CIF plus any other import taxes)	0	0	0	0	0		Excise tax: Ad valorem (percentage of CIF plus any other import taxes)	0	0	0	0	0
Excise tax (specific) (MZN per pack)	77.7427	2621.08	2120.35	0	4819.17		Excise tax (specific) (MZN per pack)	59.9381	2020.8	1634.75	0	3715.49
VAT	48.7104	900.343	535.2	0	1484.25		VAT	37.5548	694.147	412.629	0	1144.33
Total government revenue (million MZN)	165.879	3521.42	2655.55	0	6342.85		Total government revenue (million MZN)	127.889	2714.95	2047.38	0	4890.22
Total expenditure (million MZN)	392.022	7313.81	3880.2	148.299	11734.3		Total expenditure (million MZN)	302.241	5638.81	2991.56	114.335	9046.94

## Sheet: Health
TETSiM Model for Mozambique: Population and epidemiological outputs: Inputs-specific tax case
Variables	Baseline (2023)	Year 1 (2024)	Year 2 (2025)	Year 3 (2026)	Year 4 (2027)	Year 5 (2028)
Total population (millions)	31.6161	32.4065	33.2166	34.0471	34.8982	35.7707
Adult population (millions)	17.4043	17.8395	18.2854	18.7426	19.2111	19.6914
Number of smokers without intervention (millions) total	1.70563	1.76575	1.80989	1.84779	1.96252	2.00386
Number of smokers after tax changes (millions) total	1.70563	1.68575	1.67004	1.64494	1.62464	1.59133
Smoking prevalence (percentage)	0.098	0.0944959	0.0913316	0.0877647	0.0845676	0.0808131
Number of smokers by brand (millions)
Imported	0.0341125	0.0327789	0.032119	0.0311599	0.0297957	0.0278212
MSB	0.869869	0.855375	0.849174	0.835311	0.827254	0.81204
Economy	0.716363	0.711428	0.701578	0.68942	0.679034	0.662904
Illicit	0.0852813	0.0861731	0.0871427	0.0888677	0.0882887	0.0880362
Number of smokers by brand ('000)
Imported	34.1125	32.7789	32.119	31.1599	29.7957	27.8212
MSB	869.869	855.375	849.174	835.311	827.254	812.04
Economy	716.363	711.428	701.578	689.42	679.034	662.904
Illicit	85.2813	86.1731	87.1427	88.8677	88.2887	88.0362
Total legal	1620.34	1599.58	1582.87	1555.89	1536.08	1502.77
